# Supplementary material for: Comprehensive Map of Molecules Implicated in Obesity
Source: PLoS One. 2016 Feb 17;11(2):e0146759. doi: 10.1371/journal.pone.0146759 (PMC4757102; doi:10.1371/journal.pone.0146759)
Supplement: S2 File — (XLS) [file pone.0146759.s002.xls]

## Sheet: Table A
Table A
List of molecules obtained through deep-curation approach.
S.No.	Genes & their product	Approved Names	Obesity gene map database	GenMapp	Miscellaneous Sources
1	A4GALT	alpha 1,4-galactosyltransferase
2	ABCA7	ATP-binding cassette, sub-family A (ABC1), member 7
3	ABCC8	ATP-binding cassette, sub-family C (CFTR/MRP), member 8
4	ABCG5	ATP-binding cassette, sub-family G (WHITE), member 5
5	ACACB/ACC2	acetyl-CoA carboxylase beta
6	ACADVL	acyl-CoA dehydrogenase, very long chain
7	ACE	angiotensin I converting enzyme (peptidyl-dipeptidase A) 1
8	ACP1	acid phosphatase 1, soluble
9	ACSM3	acyl-CoA synthetase medium-chain family member 3
10	ADA	adenosine deaminase
11	ADAM12	ADAM metallopeptidase domain 12
12	ADAMTS1	ADAM metallopeptidase with thrombospondin type 1 motif, 1
13	ADCYAP1/PACAP	adenylate cyclase activating polypeptide 1 (pituitary)
14	ADFP	perilipin 2			(Sandra C. Souza et al,1998)
15	ADIPOQ	adiponectin, C1Q and collagen domain containing
16	ADN	complement factor D (adipsin)
17	ADPN	patatin-like phospholipase domain containing 3
18	ADRA1A	adrenergic, alpha-1A-, receptor
19	ADRA1B	adrenergic, alpha-1B-, receptor
20	ADRA2A	adrenergic, alpha-2A-, receptor
21	ADRA2B	adrenergic, alpha-2B-, receptor
22	ADRB1	adrenergic, beta-1-, receptor
23	ADRB2	adrenergic, beta-2-, receptor, surface
24	ADRB3	adrenergic, beta-3-, receptor
25	AEBP1 /ACLP	AE binding protein 1
26	AGPAT2	1-acylglycerol-3-phosphate O-acyltransferase 2 (lysophosphatidic acid acyltransferase, beta)
27	AGRP	agouti related protein homolog (mouse)
28	AGT	angiotensinogen (serpin peptidase inhibitor, clade A, member 8)
29	AGTR2 /AT2	angiotensin II receptor, type 2
30	AHO2	Albright hereditary osteodystrophy-2
31	AHR	aryl hydrocarbon receptor
32	AHSG	alpha-2-HS-glycoprotein
33	AK1	adenylate kinase 1
34	AKT1	v-akt murine thymoma viral oncogene homolog 1
35	AKT2	v-akt murine thymoma viral oncogene homolog 2
36	ALMS1	Alstrom syndrome 1
37	ALPI	alkaline phosphatase, intestinal
38	AMACR	alpha-methylacyl-CoA racemase
39	ANGPTL4	angiopoietin-like 4
40	ANGPTL6	angiopoietin-like 6
41	ANMA	Anisomastia
42	APAF1	apoptotic peptidase activating factor 1			(Hong-Qi Fan et al,2007)
43	APOA1	apolipoprotein A-I
44	APOA2	apolipoprotein A-II
45	APOA4	apolipoprotein A-IV
46	APOA5	apolipoprotein A-V
47	APOB	apolipoprotein B (including Ag(x) antigen)
48	APOC1	apolipoprotein C-I
49	APOC3	apolipoprotein C-III
50	APOD	apolipoprotein D
51	APOE	apolipoprotein E
52	AQP7	aquaporin 7
53	AR	androgen receptor
54	ARID5B	AT rich interactive domain 5B (MRF1-like)
55	ASIP/ASP	agouti signaling protein
56	ASPA	aspartoacylase
57	ATP1A2	ATPase, Na+/K+ transporting, alpha 2 polypeptide
58	ATP12A	ATPase, H+/K+ transporting, nongastric, alpha polypeptide
59	ATP1B1	ATPase, Na+/K+ transporting, beta 1 polypeptide
60	ATP8B1	ATPase, aminophospholipid transporter, class I, type 8B, member 1
61	BATF	basic leucine zipper transcription factor, ATF-like
62	BBS1	Bardet-Biedl syndrome 1
63	BBS2	Bardet-Biedl syndrome 2
64	BBS3(ARL6)	ADP-ribosylation factor-like 6
65	BBS4	Bardet-Biedl syndrome 4
66	BBS5	Bardet-Biedl syndrome 5
67	BBS6/MKKS	McKusick-Kaufman syndrome
68	BBS7	Bardet-Biedl syndrome 7
69	BBS8	tetratricopeptide repeat domain 8
70	BDNF	brain-derived neurotrophic factor
71	BF /FB/CFB	complement factor B
72	BMP1	bone morphogenetic protein 1
73	BMP2	bone morphogenetic protein 2
74	BMP3	bone morphogenetic protein 3
75	BMP4	bone morphogenetic protein 4
76	BMP7	bone morphogenetic protein 7			(Yu-Hua Tseng et al,2009)
77	BRS3	bombesin-like receptor 3
78	BSCL2	Berardinelli-Seip congenital lipodystrophy 2 (seipin)
79	BUB1B	budding uninhibited by benzimidazoles 1 homolog beta (yeast)
80	C3	complement component 3
81	CAPN10	calpain 10
82	CART	CART prepropeptide
83	CAV1	caveolin 1, caveolae protein, 22kDa
84	CAV3	caveolin 3
85	CBFA2T1/ETO/RUNX1T1	runt-related transcription factor 1; translocated to, 1 (cyclin D-related)
86	CBL	Cbl proto-oncogene, E3 ubiquitin protein ligase
87	CCKAR	cholecystokinin A receptor
88	CCKBR	cholecystokinin B receptor
89	CCND3	cyclin D3
90	CD36	CD36 molecule (thrombospondin receptor)
91	CDH2	cadherin 2, type 1, N-cadherin (neuronal)
92	CDKN1B	cyclin-dependent kinase inhibitor 1B (p27, Kip1)
93	CEBPA	CCAAT/enhancer binding protein (C/EBP), alpha
94	CEBPB	CCAAT/enhancer binding protein (C/EBP), beta
95	CEBPD	CCAAT/enhancer binding protein (C/EBP), delta
96	CHM	choroideremia (Rab escort protein 1)
97	CHRM3	cholinergic receptor, muscarinic 3
98	CIDEA	cell death-inducing DFFA-like effector a
99	CISD1	CDGSH iron sulfur domain 1
100	CLOCK	clock homolog (mouse)
101	CNR1	cannabinoid receptor 1 (brain)
102	CNTFR	ciliary neurotrophic factor receptor
103	COH1	vacuolar protein sorting 13 homolog B (yeast)
104	COL8A2	collagen, type VIII, alpha 2
105	COMT	catechol-O-methyltransferase
106	CORIN/LRP4	corin, serine peptidase
107	CPE	carboxypeptidase E
108	CPT1A	carnitine palmitoyltransferase 1A (liver)
109	CREB1/ATF2	cAMP responsive element binding protein 1
110	CRH	corticotropin releasing hormone
111	CRHR1	corticotropin releasing hormone receptor 1
112	CRHR2	corticotropin releasing hormone receptor 2
113	CTNNBL1	catenin, beta like 1			(Yong-Jun Liu et al,2008)
114	CUGBP1	CUGBP, Elav-like family member 1
115	CYB5R4 /NCB5OR	cytochrome b5 reductase 4
116	CYP11B2	cytochrome P450, family 11, subfamily B, polypeptide 2
117	CYP19A1	cytochrome P450, family 19, subfamily A, polypeptide 1
118	CYP26A1	cytochrome P450, family 26, subfamily A, polypeptide 1
119	CYP26B1	cytochrome P450, family 26, subfamily B, polypeptide 1
120	CYP2D6	cytochrome P450, family 2, subfamily D, polypeptide 6
121	CYP7A1	cytochrome P450, family 7, subfamily A, polypeptide 1
122	DBH	dopamine beta-hydroxylase (dopamine beta-monooxygenase)
123	DDIT3	DNA-damage-inducible transcript 3
124	DF	complement factor D (adipsin)
125	DGAT1	diacylglycerol O-acyltransferase 1
126	DHCR24	24-dehydrocholesterol reductase
127	DIO1	deiodinase, iodothyronine, type I
128	DLK1	delta-like 1 homolog (Drosophila)
129	DNAJC3	DnaJ (Hsp40) homolog, subfamily C, member 3
130	DPT	dermatopontin
131	DRD2	dopamine receptor D2
132	DRD3	dopamine receptor D3
133	DRD4	dopamine receptor D4
134	DVL1	dishevelled, dsh homolog 1 (Drosophila)
135	E2F1	E2F transcription factor 1
136	E2F4	E2F transcription factor 4, p107/p130-binding
137	EBF1	early B-cell factor 1
138	EBF2	early B-cell factor 2			(MA Jimenez et al,2007)
139	EGR2	early growth response 2
140	EIF4EBP1	eukaryotic translation initiation factor 4E binding protein 1
141	ENPP1	ectonucleotide pyrophosphatase/phosphodiesterase 1
142	EPAS1	endothelial PAS domain protein 1
143	EREG	epiregulin
144	ERK1/MAPK3	mitogen-activated protein kinase 3
145	ERRA	estrogen-related receptor alpha
146	ERRB	estrogen-related receptor beta			(Vincent Giguère et al,2008)
147	ERRG	estrogen-related receptor gamma			(Vincent Giguère et al,2008)
148	ESD	esterase D
149	ESR1	estrogen receptor 1
150	ESR2	estrogen receptor 2 (ER beta)
151	FABP1	fatty acid binding protein 1, liver
152	FABP2	fatty acid binding protein 2, intestinal
153	FABP4	fatty acid binding protein 4, adipocyte
154	FASN	fatty acid synthase
155	FGF21	fibroblast growth factor 21
156	FGFR3	fibroblast growth factor receptor 3
157	FKHL18 /FOXS1	forkhead box S1
158	FMR1	fragile X mental retardation 1
159	FOSB	FBJ murine osteosarcoma viral oncogene homolog B
160	FOXA2	forkhead box A2
161	FOXC2	forkhead box C2 (MFH-1, mesenchyme forkhead 1)
162	FOXO1	forkhead box O1
163	FSHR	follicle stimulating hormone receptor
164	FXYD4	FXYD domain containing ion transport regulator 4
165	GABRG3	gamma-aminobutyric acid (GABA) A receptor, gamma 3
166	GAD2	glutamate decarboxylase 2 (pancreatic islets and brain, 65kDa)
167	GADD45A	growth arrest and DNA-damage-inducible, alpha
168	GAL	galanin prepropeptide
169	GAMT	guanidinoacetate N-methyltransferase
170	GAS6	growth arrest-specific 6
171	GAST	gastrin
172	GATA2	GATA binding protein 2
173	GATA3	GATA binding protein 3
174	GATA4	GATA binding protein 4
175	GCGR	glucagon receptor
176	GCK	glucokinase (hexokinase 4)
177	GDF3	growth differentiation factor 3
178	GDF8	myostatin
179	GFPT1	glutamine--fructose-6-phosphate transaminase 1
180	GFRA2	GDNF family receptor alpha 2
181	GH	growth hormone 1
182	GHR	growth hormone receptor
183	GHRH	growth hormone releasing hormone
184	GHRHR	growth hormone releasing hormone receptor
185	GHRL	ghrelin/obestatin prepropeptide
186	GHSR	growth hormone secretagogue receptor
187	GIPR	gastric inhibitory polypeptide receptor
188	GLO1	glyoxalase I
189	GNAS	GNAS complex locus
190	GNB3	guanine nucleotide binding protein (G protein), beta polypeptide 3
191	GNG3	guanine nucleotide binding protein (G protein), gamma 3
192	GPAT/GPAM	phosphoribosyl pyrophosphate amidotransferase
193	GPC1	glypican 1
194	GPC3	glypican 3
195	GPC4	glypican 4
196	GPHB5	glycoprotein hormone beta 5
197	GPR10	prolactin releasing hormone receptor
198	GPR109A	hydroxycarboxylic acid receptor 2
199	GPR24	melanin-concentrating hormone receptor 1
200	GPR35	G protein-coupled receptor 35
201	GPR40	free fatty acid receptor 1
202	GPR7	neuropeptides B/W receptor 1
203	GPX1	glutathione peroxidase 1
204	GRM5 /MGLU5	glutamate receptor, metabotropic 5
205	GRM8	glutamate receptor, metabotropic 8
206	GSK3	glycogen synthase kinase 3
207	GSK3B	glycogen synthase kinase 3 beta
208	GYPA	glycophorin A (MNS blood group)
209	GYS1	glycogen synthase 1 (muscle)
210	H6PD	hexose-6-phosphate dehydrogenase (glucose 1-dehydrogenase)
211	HCRT	hypocretin (orexin) neuropeptide precursor
212	HDC	histidine decarboxylase
213	HEXB	hexosaminidase B (beta polypeptide)
214	HIF1A	hypoxia inducible factor 1, alpha subunit (basic helix-loop-helix transcription factor)
215	HMGA1	high mobility group AT-hook 1
216	HMGA2	high mobility group AT-hook 2
217	HRH1	DEAH (Asp-Glu-Ala-His) box polypeptide 8
218	HRH3	histamine receptor H3
219	HSD11B1	hydroxysteroid (11-beta) dehydrogenase 1
220	HSD11B2	hydroxysteroid (11-beta) dehydrogenase 2
221	HSD3B1	hydroxy-delta-5-steroid dehydrogenase, 3 beta- and steroid delta-isomerase 1
222	HSPA1B	heat shock 70kDa protein 1B
223	HTR1B	5-hydroxytryptamine (serotonin) receptor 1B, G protein-coupled
224	HTR2A	5-hydroxytryptamine (serotonin) receptor 2A, G protein-coupled
225	HTR2C	5-hydroxytryptamine (serotonin) receptor 2C, G protein-coupled
226	HTT/HD	solute carrier family 6 (neurotransmitter transporter, serotonin), member 4
227	ICAM1	intercellular adhesion molecule 1
228	ID3	inhibitor of DNA binding 3, dominant negative helix-loop-helix protein
229	IDE	insulin-degrading enzyme
230	IDPC/IDH1	isocitrate dehydrogenase 1 (NADP+), soluble
231	IGF1	insulin-like growth factor 1 (somatomedin C)
232	IGF2	insulin-like growth factor 2 (somatomedin A)
233	IGFBP6	insulin-like growth factor binding protein 6
234	IGKC	immunoglobulin kappa constant
235	IL1RN	interleukin 1 receptor antagonist
236	IL6	interleukin 6 (interferon, beta 2)
237	IL6R	interleukin 6 receptor
238	IL6ST/GP130	interleukin 6 signal transducer (gp130, oncostatin M receptor)
239	INS	insulin
240	INSIG2	insulin induced gene 2			(Melissa L. Hubbert et al,2007)
241	INSR	insulin receptor
242	IPW	imprinted in Prader-Willi syndrome (non-protein coding)
243	IRS1	insulin receptor substrate 1
244	IRS2	insulin receptor substrate 2
245	IRS3	insulin receptor substrate 3
246	IRS4	insulin receptor substrate 4
247	ISL1	ISL LIM homeobox 1
248	JIP1/MAPK8IP1	mitogen-activated protein kinase 8 interacting protein 1
249	KCNJ11	potassium inwardly-rectifying channel, subfamily J, member 11
250	KEL	Kell blood group, metallo-endopeptidase
251	KLF15	Kruppel-like factor 15
252	KLF5	Kruppel-like factor 5 (intestinal)
253	KLF6	Kruppel-like factor 6
254	KLF7	Kruppel-like factor 7 (ubiquitous)
255	KV1.3/KCNA3	potassium voltage-gated channel, shaker-related subfamily, member 3
256	LAL/LIPA	lipase A, lysosomal acid, cholesterol esterase
257	LDLR	low density lipoprotein receptor
258	LEP	leptin
259	LEPR	leptin receptor
260	LHB	luteinizing hormone beta polypeptide
261	LIF	leukemia inhibitory factor
262	LIFR	leukemia inhibitory factor receptor alpha
263	LIPC	lipase, hepatic
264	LIPE	lipase, hormone-sensitive
265	LMNA	lamin A/C
266	LPIN1	lipin 1
267	LPIN2	lipin 2
268	LPIN3	lipin 3
269	LPL	lipoprotein lipase
270	LRPAP1	low density lipoprotein receptor-related protein associated protein 1
271	MACS2	MARCKS-like 1
272	MAGEL2	MAGE-like 2
273	MAOA	monoamine oxidase A
274	MC3R	melanocortin 3 receptor
275	MC4R	melanocortin 4 receptor
276	MC5R	melanocortin 5 receptor
277	MCP1	chemokine (C-C motif) ligand 2			(Peter Sartipy et al,2003)
278	MECP2	methyl CpG binding protein 2 (Rett syndrome)
279	MED12	mediator complex subunit 12
280	MEF2A	myocyte enhancer factor 2A
281	MEF2B	myocyte enhancer factor 2B
282	MEF2C	myocyte enhancer factor 2C
283	MEF2D	myocyte enhancer factor 2D
284	MEHMO	mental retardation, epileptic seizures, hypogonadism and -genitalism, microcephaly and obesity syndrome
285	MEN1	multiple endocrine neoplasia I
286	MEST	mesoderm specific transcript homolog (mouse)
287	MGPDH/GPD2	glycerol-3-phosphate dehydrogenase 2
288	MIF	macrophage migration inhibitory factor (glycosylation-inhibiting factor)
289	MIR103	microRNA 103			(H. M. Heneghan et al,2010)
290	MIR132	microRNA 132			(H. M. Heneghan et al,2010)
291	MKRN3	makorin ring finger protein 3
292	MLXIPL /WBSCR14	MLX interacting protein-like
293	MMP11	matrix metallopeptidase 11 (stromelysin 3)
294	MMP19	matrix metallopeptidase 19
295	MRXS11	mental retardation, X-linked, syndromic 11
296	MRXS7	mental retardation, X-linked, syndromic 7
297	MT1/MT1A	metallothionein 1A
298	MTTP /MTP	microsomal triglyceride transfer protein
299	MYC	v-myc myelocytomatosis viral oncogene homolog (avian)
300	NCB5OR	cytochrome b5 reductase 4
301	NCOA1	nuclear receptor coactivator 1
302	NCOA3	nuclear receptor coactivator 3
303	NCOR1	nuclear receptor corepressor 1
304	NCOR2	nuclear receptor corepressor 2
305	NDN	necdin homolog (mouse)
306	NHLH2	nescient helix loop helix 2
307	NMB	neuromedin B
308	NOS2A	nitric oxide synthase 2, inducible
309	NPB	neuropeptide B
310	NPR3	natriuretic peptide receptor C/guanylate cyclase C (atrionatriuretic peptide receptor C)
311	NPY	neuropeptide Y
312	NPY1R	neuropeptide Y receptor Y1
313	NPY2R	neuropeptide Y receptor Y2
314	NPY5R	neuropeptide Y receptor Y5
315	NR0B2	nuclear receptor subfamily 0, group B, member 2
316	NR1H2 /LXRB	nuclear receptor subfamily 1, group H, member 2
317	NR1H3/LXRA	nuclear receptor subfamily 1, group H, member 3
318	NR1I3 /CAR	nuclear receptor subfamily 1, group I, member 3
319	NR2F1	nuclear receptor subfamily 2, group F, member 1
320	NR3C1	nuclear receptor subfamily 3, group C, member 1 (glucocorticoid receptor)
321	NRF2	GA binding protein transcription factor, alpha subunit 60kDa			(Soona Shin et al,2007)
322	NRIP1	nuclear receptor interacting protein 1
323	NTRK2	neurotrophic tyrosine kinase, receptor, type 2
324	NTSR1	neurotensin receptor 1 (high affinity)
325	OPRM1	opioid receptor, mu 1
326	ORM1	orosomucoid 1
327	OSM	oncostatin M
328	P21	cyclin-dependent kinase inhibitor 1A (p21, Cip1)
329	PARP1	poly (ADP-ribose) polymerase 1
330	PBEF1	nicotinamide phosphoribosyltransferase
331	PCK1	phosphoenolpyruvate carboxykinase 1 (soluble)
332	PCK2	phosphoenolpyruvate carboxykinase 2 (mitochondrial)
333	PCSK1 /PC1/3	proprotein convertase subtilisin/kexin type 1
334	PCSK1N	proprotein convertase subtilisin/kexin type 1 inhibitor
335	PEG3	paternally expressed 3
336	PEMT/PNMT	phosphatidylethanolamine N-methyltransferase
337	PGD	phosphogluconate dehydrogenase
338	PGR	progesterone receptor
339	PHF6	PHD finger protein 6
340	PIK3R1 /P58A	phosphoinositide-3-kinase, regulatory subunit 1 (alpha)
341	PIP5K2B	phosphatidylinositol-5-phosphate 4-kinase, type II, beta
342	PLA2G1B /PLA2	phospholipase A2, group IB (pancreas)
343	PLIN1	perilipin 1
344	PLSCR1	phospholipid scramblase 1
345	PLSCR3	phospholipid scramblase 3
346	PMCH /MCH	pro-melanin-concentrating hormone
347	PMM2	phosphomannomutase 2
348	PNMT	phenylethanolamine N-methyltransferase
349	POMC	proopiomelanocortin
350	PON1	paraoxonase 1
351	PON2	paraoxonase 2
352	PON3	paraoxonase 3			(Diana M. Shih et al,2007)
353	POR	P450 (cytochrome) oxidoreductase
354	PPARA	peroxisome proliferator-activated receptor alpha
355	PPARB	peroxisome proliferator-activated receptor beta
356	PPARD	peroxisome proliferator-activated receptor delta
357	PPARG	peroxisome proliferator-activated receptor gamma
358	PPARGC1A	peroxisome proliferator-activated receptor gamma, coactivator 1 alpha
359	PPP1R3A	protein phosphatase 1, regulatory subunit 3A
360	PPP1R3C	protein phosphatase 1, regulatory subunit 3C
361	PRKAA2	protein kinase, AMP-activated, alpha 2 catalytic subunit
362	PRKAG3	protein kinase, AMP-activated, gamma 3 non-catalytic subunit
363	PRKAR2B	protein kinase, cAMP-dependent, regulatory, type II, beta
364	PRKCQ	protein kinase C, theta
365	PRLHR	prolactin releasing hormone receptor
366	PRLR	prolactin receptor
367	PROP1	PROP paired-like homeobox 1
368	PROX1	prospero homeobox 1
369	PTGIS	prostaglandin I2 (prostacyclin) synthase
370	PTPN1	protein tyrosine phosphatase, non-receptor type 1
371	PTPN11 / SHP2	protein tyrosine phosphatase, non-receptor type 11
372	PTPNS1	signal-regulatory protein alpha
373	PTPRF	protein tyrosine phosphatase, receptor type, F
374	PTTG1	pituitary tumor-transforming 1
375	PWCR1	small nucleolar RNA, C/D box 116 cluster
376	PYY	peptide YY
377	RAI1	retinoic acid induced 1
378	RARA	retinoic acid receptor, alpha
379	RASGRF1	Ras protein-specific guanine nucleotide-releasing factor 1
380	RBL1	retinoblastoma-like 1 (p107)
381	RBL2	retinoblastoma-like 2 (p130)
382	REN	renin
383	RETN	resistin
384	RETNLB	resistin like beta
385	RORA	RAR-related orphan receptor A
386	RPS6KA3	ribosomal protein S6 kinase, 90kDa, polypeptide 3
387	RPS6KB1	ribosomal protein S6 kinase, 70kDa, polypeptide 1
388	RSC1A1	regulatory solute carrier protein, family 1, member 1
389	RXRA	retinoid X receptor, alpha
390	RXRG	retinoid X receptor, gamma
391	SCARB1	scavenger receptor class B, member 1
392	SCD1	stearoyl-CoA desaturase (delta-9-desaturase)
393	SDC1	syndecan 1
394	SDC3	syndecan 3
395	SERPINE1	serpin peptidase inhibitor, clade E (nexin, plasminogen activator inhibitor type 1), member 1
396	SFRP1	secreted frizzled-related protein 1
397	SFRP4	secreted frizzled-related protein 4
398	SGBS2	Simpson-Golabi-Behmel syndrome, type 2
399	SGK1	serum/glucocorticoid regulated kinase 1
400	SH2B	SH2B adaptor protein 1
401	SHIP2/INPPL1	inositol polyphosphate phosphatase-like 1
402	SIM1	single-minded homolog 1 (Drosophila)
403	SLC2A2 /GLUT2	solute carrier family 2 (facilitated glucose transporter), member 2
404	SLC2A4	solute carrier family 2 (facilitated glucose transporter), member 4
405	SLC6A1	solute carrier family 6 (neurotransmitter transporter, GABA), member 1
406	SLC6A14	solute carrier family 6 (amino acid transporter), member 14
407	SLC6A3	solute carrier family 6 (neurotransmitter transporter, dopamine), member 3
408	SMAD3	SMAD family member 3
409	SNRPN	small nuclear ribonucleoprotein polypeptide N
410	SOAT2	sterol O-acyltransferase 2
411	SOCS3	suppressor of cytokine signaling 3
412	SORBS1	sorbin and SH3 domain containing 1
413	SOX8	SRY (sex determining region Y)-box 8
414	SP1	Sp1 transcription factor
415	SPARC	secreted protein, acidic, cysteine-rich (osteonectin)
416	SREBF1	sterol regulatory element binding transcription factor 1
417	STAT1	signal transducer and activator of transcription 1, 91kDa
418	STAT3	signal transducer and activator of transcription 3 (acute-phase response factor)
419	STAT5	signal transducer and activator of transcription 5A
420	STK25	serine/threonine kinase 25
421	TBX3	T-box 3
422	TCF1	HNF1 homeobox A
423	TGFB1	transforming growth factor, beta 1
424	TH	tyrosine hydroxylase
425	THRA	thyroid hormone receptor, alpha
426	THRB	thyroid hormone receptor, beta
427	TIS7/IFRD1	interferon-related developmental regulator 1
428	TKT	transketolase
429	TNFA	tumor necrosis factor			(PHILIP A. KERN et al,2001)
430	TNFB/LTA	lymphotoxin alpha (TNF superfamily, member 1)
431	TNFRSF1B	tumor necrosis factor receptor superfamily, member 1B
432	TRIB3	tribbles homolog 3 (Drosophila)
433	TSP1	thrombospondin 1			(Neda Rasouli et al,2008)
434	TUB	tubby homolog (mouse)
435	TWIST1	twist homolog 1 (Drosophila)
436	TXNIP	thioredoxin interacting protein
437	UBL5	ubiquitin-like 5
438	UBR1	ubiquitin protein ligase E3 component n-recognin 1
439	UCP1	uncoupling protein 1 (mitochondrial, proton carrier)
440	UCP2	uncoupling protein 2 (mitochondrial, proton carrier)
441	UCP3	uncoupling protein 3 (mitochondrial, proton carrier)
442	UNC5C	unc-5 homolog C (C. elegans)
443	VDR	vitamin D (1,25- dihydroxyvitamin D3) receptor
444	VGF	VGF nerve growth factor inducible
445	VLDLR	very low density lipoprotein receptor
446	VSX1	visual system homeobox 1
447	WDTC1	WD and tetratricopeptide repeats 1
448	WNT1	wingless-type MMTV integration site family, member 1
449	WNT10B	wingless-type MMTV integration site family, member 10B
450	WNT5B	wingless-type MMTV integration site family, member 5B
451	WT1	Wilms tumor 1
452	WTS	Wilson-Turner X-linked mental retardation syndrome
453	ZFP36	zinc finger protein 36, C3H type, homolog (mouse)
454	PAX6	paired box 6
455	FTO	fat mass and obesity associated			(Ame´ lie Bravard et al,2011)
456	GPR120	omega-3 fatty acid receptor 1			(Akira Hirasawa et al,2004)
457	ZNF642	zinc finger protein 642			(Logsdon et al,2012)
458	F11R	F11 receptor			(Logsdon et al,2012)
459	FDFT1	farnesyl-diphosphate farnesyltransferase 1			(Logsdon et al,2012)
460	QPCTL	glutaminyl-peptide cyclotransferase-like			(Logsdon et al,2012)
461	CNR2	cannabinoid receptor 2 (macrophage)			(Logsdon et al,2012)
462	cd19	CD19 molecule			(Logsdon et al,2012)
463	ATP10A	ATPase, class V, type 10A			(Logsdon et al,2012)
464	YY1	YY1 transcription factor			(Logsdon et al,2012)
465	Gna14	guanine nucleotide binding protein (G protein), alpha 14			(Logsdon et al,2012)
466	gabarapl1	GABA(A) receptor-associated protein like 1			(Logsdon et al,2012)
467	wisp1	WNT1 inducible signaling pathway protein 1			(Logsdon et al,2012)
468	ler2				(Logsdon et al,2012)
469	slc24a3	solute carrier family 24 (sodium/potassium/calcium exchanger), member 3			(Logsdon et al,2012)
470	vcam-1	vascular cell adhesion molecule 1			(Logsdon et al,2012)
471	gch1	GTP cyclohydrolase 1			(Logsdon et al,2012)
472	Dlgap1	discs, large (Drosophila) homolog-associated protein 1			(Logsdon et al,2012)
473	Folr2	folate receptor 2 (fetal)			(Logsdon et al,2012)

## Sheet: Table B
Table B
Details of the experimental evidences for all the 473 molecules obtained through deep-curation approach. We have clubbed relevant studies into common class denoted by a specific symbol and color. For instance, 1a represent the single gene mutation study. Each of the molecule is represented with its gene symbol (Column A), approved name (Column B), symbol denoting the type of experimental study (h…
Classification system
Mutation Symbol	Type	Description
Mutations-1
1a	Single-gene mutations with an obesity phenotype	A single gene is mutated. Usually this involves a point mutation and leads to an altered amino acid sequence in the proteins that are coded in this section of the DNA.
1b	Autosomal recessive	Two copies of the gene must be mutated for a person to be affected by an autosomal recessive disorder.
1c	Triallelic digenic	Triallelic inheritance is a special case of digenic inheritance that requires homozygous mutations at one locus and heterozygous mutations at a second locus to express a phenotype.
1d	Autosomal dominant	Only one mutated copy of the gene will be necessary for a person to be affected by an autosomal dominant disorde
1e	X linked	X-linked conditions are also caused by mutations in genes on the X chromosome.
1f	Digenic	Digenic inheritance refers to mutation on two genes interacting to cause a genetic phenotype or diseas
Murine Model- 2
2a	Antisense	Antisense RNA is a single stranded RNA used to inhibit translation of a complementary mRNA by base pairing to it and physically obstructing the translation machinery.
2b	Ethylnitrosourea (ENU)	A genetic tool in mutagenesis screens.For a given gene in mice, ENU can induce 1 new mutation in every 700 loci.
2c	Floxed	In genetics, floxed is used to describe the sandwiching of a DNA sequence between two lox P sites, and is a contraction of the phrase "flanked by LoxP". Floxed genes can also be used to produce organ-specific knockouts.
2d	Gene replacement	In gene-replacement therapy, a modified or healthy gene is inserted into the organism to replace a disease-causing gene.
2e	Gene trap	Gene trapping is a high-throughput approach that is used to introduce insertional mutations across the mammalian genome.
2f	Knock-in	It refers to a genetic engineering method that involves the insertion of a protein coding cDNA sequence at a particular locus in an organism's chromosome.
2g	Knock-out	It is a genetic technique in which one of an organism's genes is made knocked out of the organism.
2h	Spontaneous	Spontaneous mutations are Are caused by depurination, deamination,splice strand mispairing,tautomerism.
2i	Overexpression	The overexpression of a gene in obesity signfies involvement of gene in the given clinical condition.
2j	RNA interference	RNA interference (RNAi) is a regulatory process to moderate the activity of the genes.
2k	Transgenic	Transgenesis is the process of introducing an exogenous gene – called a transgene – into a living organism so that the organism will exhibit a new property and transmit that property to its offspring.
3	Linkage Studies	Genetic linkage is the tendency of certain loci or alleles to be inherited together.
4	Markers of Candidate Genes	A genetic marker may be a short DNA sequence, such as a sequence surrounding a single base-pair change like Single Nucleotide Polymorphism or a long one, like minisatellites
Approved Name	Type of Studies	References (First Author Name and Year)
alpha 1,4-galactosyltransferase	3	Wilson A F et al,1991
ATP-binding cassette, sub-family A (ABC1), member 7	2 g	Kim WS et al, 2005
ATP-binding cassette, sub-family C (CFTR/MRP), member 8	4	Hani EH et al, 1997
ATP-binding cassette, sub-family G (WHITE), member 5	4	Gylling H et al, 2004
acetyl-CoA carboxylase beta	2 g	Oh W et al, 2005 ; Abu-Elheiga L et al, 2001
acyl-CoA dehydrogenase, very long chain	2 g	Cox KB et al, 2001 ; Exil VJ et al, 2003
angiotensin I converting enzyme (peptidyl-dipeptidase A) 1	4	Katzov H et al, 2004 ; Kramer H et al, 2005 ; Kritchevsky SB et al, 2005 ; Strazzullo P et al, 2003 ; Wang JG et al, 2004
acid phosphatase 1, soluble	3	Bailey-Wilson JE et al, 1993	Wilson AF et al, 1991	4	715-716; Lucarini N et al, 1990; Lucarini N et al, 1997
acyl-CoA synthetase medium-chain family member 3	4	Iwai N et al, 2002
adenosine deaminase	3	BoreckiI B et al, 1994	4	Bottini E et al, 1999
ADAM metallopeptidase domain 12	2 g	Masaki M et al, 2005
ADAM metallopeptidase with thrombospondin type 1 motif, 1	2 g	Shindo T et al, 2000
adenylate cyclase activating polypeptide 1 (pituitary)	2 g	Gray SL et al, 2001
perilipin 2	2 g	Yu-Hua Tseng et al,2005
adiponectin, C1Q and collagen domain containing	4	Nakatani K et al, 2005; Sutton BS et al, 2005; Xita N et al, 2005; Zacharova J et al, 2005; Fumeron F et al, 2004; Gu HF et al, 2004; Hu FB et al, 2004; Menzaghi C et al, 2002; Stumvoll M et al, 2002; Ukkola O et al, 2003; Yang WS et al, 2003	2 g	Yu-Hua Tseng et al,2005
complement factor D (adipsin)	2 g	Yu-Hua Tseng et al,2005
patatin-like phospholipase domain containing 3	2 g	Yu-Hua Tseng et al,2005
adrenergic, alpha-1A-, receptor	1a	KATHRYN F. LaNOUE’and Louis F. Martin,1994
adrenergic, alpha-1B-, receptor	2 g	Burcelin R et al, 2004
adrenergic, alpha-2A-, receptor	2k	Valet P et al, 2000	4	Garenc C et al, 2002; Oppert JM et al, 1995; Ukkola O et al, 2000; Wang YC et al, 2005
adrenergic, alpha-2B-, receptor	4	Heinonen P et al, 1999 ; Sivenius K et al, 2001
adrenergic, beta-1-, receptor	4	Corbalan MS et al, 2002 ; Ehrenborg E et al, 2000 ; Ellsworth DL et al, 2002 ; Eriksson P et al, 2004 ; Garenc C et al, 2003 ;
		Hoffstedt J et al, 2001 ; Ishiyama-Shigemoto S et al, 1999 ; Lange LA et al, 2005 ; Large V et al, 1997 ; Meirhaeghe A et al, 2000
		Meirhaeghe A et al, 2001 ; Meirhaeghe A et al, 1999 ; Moore GE et al, 2001 ; Mori Y et al, 1999 ; Pereira AC et al, 2003;
		Rosmond R et al, 2000 ; Ukkola O et al, 2001 ; van Rossum CT et al, 2002 ; Yamada K et al, 1999
adrenergic, beta-2-, receptor, surface	2 g	Bachman ES et al, 2002;Revelli JP et al, 1997	4	Dionne IJ et al, 2002; Linne Y et al, 2005
adrenergic, beta-3-, receptor	2 g	Susulic VS et al, 1995	4	Clement K et al, 1995; Corbalan MS et al, 2002; Corella D et al, 2001; Endo K et al, 2000; Festa A et al, 1999; Fujisawa T et al, 1996; Hao K et al, 2004; Higashi K et al, 1997; Hoffstedt J et al, 1999; Jeyasingam C et al, 1997; Kadowaki H et al, 1995; Kim-Motoyama H et al, 1997; Marti A et al, 2002; Matsuoka H et al, 2004; McFarlane-Anderson N et al, 1998; Mitchell B et al, 1998; Nagase T et al,…
AE binding protein 1	2k	Zhang L et al, 2005
1-acylglycerol-3-phosphate O-acyltransferase 2 (lysophosphatidic acid acyltransferase, beta)	1b	Agarwal AK et al, 2002 ; Agarwal AK et al, 2003 ; Garg A et al, 1999; Gomes KB et al, 2004; Magre J et al, 2003	2 g	Yu-Hua Tseng et al,2005
agouti related protein homolog (mouse)	2 g	Wortley KE et al, 2005;Yu-Hua Tseng et al,2005	2k	Ollmann MM et al, 1997	Bewick GA et al, 2005	4	Argyropoulos G et al, 2002; Argyropoulos G et al, 2003; Marks DL et al, 2004
angiotensinogen (serpin peptidase inhibitor, clade A, member 8)	4	Chaves FJ et al, 2002; Hegele RA et al, 1995; Prat-Larquemin L et al, 2004	2 g	Yu-Hua Tseng et al,2005
angiotensin II receptor, type 2	2 g	Yvan-CharvetL et al, 2005
Albright hereditary osteodystrophy-2	1d	Hedeland H et al, 1992
aryl hydrocarbon receptor	2 g	Yu-Hua Tseng et al,2005
alpha-2-HS-glycoprotein	2 g	Mathews ST et al, 2002
adenylate kinase 1	3	Wilson AF et al, 1991
v-akt murine thymoma viral oncogene homolog 1	2k	Lai KM et al, 2004
v-akt murine thymoma viral oncogene homolog 2	2 g	Garofalo RS et al, 2003
Alstrom syndrome 1	1b	Collin GB et al, 1999; Collin GB et al, 2002; Hearn T et al, 2002; Macari F et al, 1998; Marshall JD et al, 2005; Titomanlio L et al, 2004	2 g	Collin GB et al, 2005
alkaline phosphatase, intestinal	2 g	Narisawa S et al, 2003
alpha-methylacyl-CoA racemase	2 g	Savolainen K et al, 2004
angiopoietin-like 4	2 g	Backhed F et al, 2004
angiopoietin-like 6	2 g	OikeY et al, 2005	2k	Oike Y et al, 2005
Anisomastia	1d	Stratakis CA et al, 2000
apoptotic peptidase activating factor 1		Hong-Qi Fan et al,2007
apolipoprotein A-I	4	Ma YQ et al, 2003
apolipoprotein A-II	4	Lara-Castro C et al, 2005; van ’t Hooft FM et al, 2001;
apolipoprotein A-IV	4	Fiegenbaum M et al, 2003; Fisher RM et al, 1999; Lefevre M et al, 2000
apolipoprotein A-V	4	Aberle J et al, 2005
apolipoprotein B (including Ag(x) antigen)	4	Pouliot MC et al, 1994; Rajput-Williams J et al, 1988; Saha N et al, 1993
apolipoprotein C-I	2k	Jong MC et al, 2001
apolipoprotein C-III	2 g	Jong MC et al, 2001; Duivenvoorden I et al, 2005	4	Olivieri O et al, 2003
apolipoprotein D	4	Vijayaraghavan S et al, 1994
apolipoprotein E	4	Gottlieb DJ et al, 2004; Long JR et al, 2003; Oh JY et al, 2001; Yanagisawa Y et al, 2001
aquaporin 7	2 g	Hara-Chikuma M et al, 2005; Hibuse T et al, 2005
androgen receptor	2c	Fan W et al, 2005; Matsumoto T et al, 2003	4	Alevizaki M et al, 2003; Gustafson DR et al, 2003; Walsh S et al, 2005; Zitzmann M et al, 2003
AT rich interactive domain 5B (MRF1-like)	2 g	Whitson RH et al, 2003
agouti signaling protein	2k	Mynatt RL et al, 2003; Mynatt RL et al, 1997; Klebig ML et al, 1995
aspartoacylase	2c	Surendran S et al, 2003
ATPase, Na+/K+ transporting, alpha 2 polypeptide	3	Katzmarzyk PT et al, 1999	4	Deriaz O et al, 1994; Katzmarzyk PT et al, 1999; Ukkola O et al, 2003
ATPase, H+/K+ transporting, nongastric, alpha polypeptide	2 g	Meneton P et al, 1998
ATPase, Na+/K+ transporting, beta 1 polypeptide	3	DeriazO et al, 1994
ATPase, aminophospholipid transporter, class I, type 8B, member 1	2 f	Pawlikowska L et al, 2004
basic leucine zipper transcription factor, ATF-like	2k	Moitra J et al, 1998
Bardet-Biedl syndrome 1	1b	Beales PL et al, 2003; Bruford EA et al, 1997; Katsanis N et al, 1999; Moore SJ et al, 2005; Mykytyn K et al, 2002; Mykytyn K et al, 2003; Young TL et al, 1999	2 g	Kulaga HM et al, 2004
Bardet-Biedl syndrome 2	1b	Bruford EA et al, 1997; Moore SJ et al, 2005; Badano JL et al, 2003; Katsanis N et al, 2001; Kwitek-Black AE et al, 1993; Nishimura DY et al, 2001	2 g	Nishimura DY et al, 2004
ADP-ribosylation factor-like 6	1b	Moore SJ et al, 2005; Beales PL et al, 2001; Chiang AP et al, 2004; Fan Y et al, 2004; Sheffield VC et al, 1994; Young TL et al, 1998
Bardet-Biedl syndrome 4	1b	Bruford EA et al, 1997; Carmi R et al, 1995; Gorman S et al, 1999; Katsanis N et al, 2002; Kim JC et al, 2004; Mykytyn K et al, 2001; Mykytyn K et al, 2004	2c	Kulaga HM et al, 2004	2 g	Mykytyn K et al, 2004
Bardet-Biedl syndrome 5	1b	Moore SJ et al, 2005; Li JB et al, 2004; Woods M et al, 1999; Young TL et al, 1999
McKusick-Kaufman syndrome	1b	Moore SJ et al, 2005; Katsanis N et al, 2001; Beales PL et al, 2001; Katsanis N et al, 2000; Slavotinek AM et al, 2000; Slavotinek AM et al, 2002; Stone DL et al, 2000	2 g	Yu-Hua Tseng et al,2005
Bardet-Biedl syndrome 7	1b	Badano JL et al, 2003; Blacque OE et al, 2004
tetratricopeptide repeat domain 8	1b	Blacque OE et al, 2004; Ansley SJ et al, 2003
brain-derived neurotrophic factor	2 g	Coppola V et al, 2004; Fox EA et al, 2004	4	Ribases M et al, 2005
complement factor B	3	Wilson AF et al, 1991
bone morphogenetic protein 1	2 g	Yu-Hua Tseng et al,2005
bone morphogenetic protein 2	2 g	Yu-Hua Tseng et al,2005
bone morphogenetic protein 3	2 g	Yu-Hua Tseng et al,2005
bone morphogenetic protein 4	2 g	Yu-Hua Tseng et al,2005
bone morphogenetic protein 7		Yu-Hua Tseng et al,2009
bombesin-like receptor 3	2 g	Ohki-HamazakiH et al, 1997
Berardinelli-Seip congenital lipodystrophy 2 (seipin)	1b	Agarwal AK et al, 2003; Gomes KB et al, 2004; Heathcote K et al, 2002; Magre J et al, 2001; Rajab A et al, 2002	2 g	Yu-Hua Tseng et al,2005
budding uninhibited by benzimidazoles 1 homolog beta (yeast)	2 g	Baker DJ et al, 2004
complement component 3	2 g	Murray I et al, 2000; Xia Z et al, 2004
calpain 10	4	Hoffstedt J et al, 2002; Shima Y et al, 2003
CART prepropeptide	2 g	Asnicar MA et al, 2001; Elefteriou F et al, 2005	4	Challis BG et al, 2000; Yamada K et al, 2002
caveolin 1, caveolae protein, 22kDa	2 g	Razani B et al, 2002
caveolin 3	2 g	Capozza F et al, 2005
runt-related transcription factor 1; translocated to, 1 (cyclin D-related)	4	Wolford J et al, 1998
Cbl proto-oncogene, E3 ubiquitin protein ligase	2 g	Molero JC et al, 2004
cholecystokinin A receptor	2 g	Raghavan VV et al, 1976; Hopken UE et al, 2004; Nomoto S et al, 2004	4	Funakoshi A et al, 2000;
cholecystokinin B receptor	3	Clement K et al, 1999
cyclin D3	2 g	Sarruf DA et al, 2005
CD36 molecule (thrombospondin receptor)	2 g	Hajri T et al, 2002
cadherin 2, type 1, N-cadherin (neuronal)	2k	Castro CH et al, 2004
cyclin-dependent kinase inhibitor 1B (p27, Kip1)	2 g	Naaz A et al, 2004
CCAAT/enhancer binding protein (C/EBP), alpha	2 g	Wang ND et al, 1995	2d	Chiu CH et al, 2004	2 g	Yu-Hua Tseng et al,2005
CCAAT/enhancer binding protein (C/EBP), beta	2 g	Wang L et al, 2000 ;Yu-Hua Tseng et al,2005
CCAAT/enhancer binding protein (C/EBP), delta	2 g	Tanaka T et al, 1997;Yu-Hua Tseng et al,2005
choroideremia (Rab escort protein 1)	1e	Merry DE et al, 1989; Schwartz M et al, 1988
cholinergic receptor, muscarinic 3	2 g	Yamada M et al, 2001
cell death-inducing DFFA-like effector a	2 g	Zhou Z et al, 2003
CDGSH iron sulfur domain 1	2j	Ashok Sharma et al,2010
clock homolog (mouse)	2b	Turek FW et al, 2005
cannabinoid receptor 1 (brain)	2c	Cota D et al, 2003	2 g	Ravinet Trillou C et al, 2004
ciliary neurotrophic factor receptor	4	Roth SM et al, 2003	2 g	Yu-Hua Tseng et al,2005
vacuolar protein sorting 13 homolog B (yeast)	1b	Falk MJ et al, 2004; Hennies HC et al, 2004; Kivitie-Kallio S et al, 2001; Kolehmainen J et al, 2003; Kolehmainen J et al, 2004; Tahvanainen E et al, 1994
collagen, type VIII, alpha 2	1d	Biswas S et al, 2001
catechol-O-methyltransferase	4	Eriksson AL et al, 2005; Tworoger SS et al, 2004
corin, serine peptidase	2 g	Chan JC et al, 2005
carboxypeptidase E	2 g	Cawley NX et al, 2004
carnitine palmitoyltransferase 1A (liver)	2 g	Nyman LR et al, 2005
cAMP responsive element binding protein 1	2 g	Yu-Hua Tseng et al,2005
corticotropin releasing hormone	2k	Stenzel-Poore MP et al, 1992
corticotropin releasing hormone receptor 1	1a	Challis BG et al, 2004	4	Challis BG et al, 2004
corticotropin releasing hormone receptor 2	1a	Challis BG et al, 2004	2 g	Bale TL et al, 2003
catenin, beta like 1	2 g	Yong-Jun Liu et al,2008
CUGBP, Elav-like family member 1	2j	Matja`Simoncic et al,2008
cytochrome b5 reductase 4	2 g	Xie J et al, 2004
cytochrome P450, family 11, subfamily B, polypeptide 2	4	Rajput C et al, 2005
cytochrome P450, family 19, subfamily A, polypeptide 1	2 g	Misso ML et al, 2005; Jones ME et al, 2000	4	Baghaei F et al, 2003	Tworoger SS et al, 2004
cytochrome P450, family 26, subfamily A, polypeptide 1	2 g	Yu-Hua Tseng et al,2005
cytochrome P450, family 26, subfamily B, polypeptide 1	2 g	Yu-Hua Tseng et al,2005
cytochrome P450, family 2, subfamily D, polypeptide 6	4	Ellingrod VL et al, 2002
cytochrome P450, family 7, subfamily A, polypeptide 1	4	Han Z et al, 2002
dopamine beta-hydroxylase (dopamine beta-monooxygenase)	2d	Szczypka MS et al, 2000; Zhou QY et al, 1995
DNA-damage-inducible transcript 3	2 g	Yu-Hua Tseng et al,2005
complement factor D (adipsin)	4	Ukkola O et al, 2003
diacylglycerol O-acyltransferase 1	2 g	Smith SJ et al, 2000	2k	Chen N et al, 2005	2 i	Yamazaki T et al, 2005
24-dehydrocholesterol reductase	2 g	Wechsler A et al, 2003
deiodinase, iodothyronine, type I	4	Peeters RP et al, 2005
delta-like 1 homolog (Drosophila)	2k	Lee K et al, 2003	2 g	Yu-Hua Tseng et al,2005
DnaJ (Hsp40) homolog, subfamily C, member 3	2 g	Ladiges WC et al, 2005
dermatopontin	2 g	Takeda U et al, 2002
dopamine receptor D2	4	Comings DE et al, 1993; Spitz MR et al, 2000; Tataranni PA et al, 2001; Thomas GN et al, 2000; Thomas GN et al, 2001
dopamine receptor D3	2 g	McQuade JA et al, 2004
dopamine receptor D4	4	Levitan RD et al, 2004; Levitan RD et al, 2004
dishevelled, dsh homolog 1 (Drosophila)	2 g	Yu-Hua Tseng et al,2005
E2F transcription factor 1	2 g	Yu-Hua Tseng et al,2005
E2F transcription factor 4, p107/p130-binding	2 g	Yu-Hua Tseng et al,2005
early B-cell factor 1	2 g	Yu-Hua Tseng et al,2005
early B-cell factor 2	2j	MA Jimenez et al,2007
early growth response 2	2 g	Yu-Hua Tseng et al,2005
eukaryotic translation initiation factor 4E binding protein 1	2 g	Tsukiyama-Kohara K et al, 2001
ectonucleotide pyrophosphatase/phosphodiesterase 1	4	Gonzalez-Sanchez JL et al, 2003; Meyre D et al, 2005
endothelial PAS domain protein 1	2 g	Yu-Hua Tseng et al,2005
epiregulin	2 g	Lee D et al, 2004
mitogen-activated protein kinase 3	2 g	Bost F et al, 2005
estrogen-related receptor alpha	2 g	Carrier JC et al, 2004; Luo J et al, 2003
estrogen-related receptor beta	2g	Vincent Giguère et al,2008
estrogen-related receptor gamma	2g	Vincent Giguère et al,2008
esterase D	3	Borecki IB et al, 1994
estrogen receptor 1	4	Deng HW et al, 2000; Mansur Ade P et al, 2005; Okura T et al, 2003; Speer G et al, 2001
estrogen receptor 2 (ER beta)	4	Mansur Ade P et al, 2005
fatty acid binding protein 1, liver	4	Brouillette C et al, 2004
fatty acid binding protein 2, intestinal	4	Damcott CM et al, 2003; Hegele RA et al, 1996; Lara-Castro C et al, 2005; Yamada K et al, 1997
fatty acid binding protein 4, adipocyte	2 g	Hotamisligil GS et al, 1996
fatty acid synthase	4	Kovacs P et al, 2004
fibroblast growth factor 21	2k	Kharitonenkov A et al, 2005
fibroblast growth factor receptor 3	1d	Bellus GA et al, 1995; Rousseau F et al, 1994; Shiang R et al, 1994; Superti-Furga A et al, 1995
forkhead box S1	2 g	Heglind M et al, 2005
fragile X mental retardation 1	1e	Fryns JP et al, 1987; Quan F et al, 1995; Schrander-Stumpel C et al, 1994; de Vries BB, 1993
FBJ murine osteosarcoma viral oncogene homolog B	2k	Sabatakos G et al, 2000; Kveiborg M et al, 2004
forkhead box A2	2 g	Wolfrum C et al, 2003
forkhead box C2 (MFH-1, mesenchyme forkhead 1)	2k	Kim JK et al, 2005; Cederberg A et al, 2001
forkhead box O1	2 g	Yu-Hua Tseng et al,2005	4	Carlsson E et al, 2004; Carlsson E et al, 2005; Kovacs P et al, 2003; Yanagisawa K et al, 2003	2 g	Yu-Hua Tseng et al,2005
follicle stimulating hormone receptor	2 g	Danilovich N et al, 2000
FXYD domain containing ion transport regulator 4	2 g	Aizman R et al, 2002
gamma-aminobutyric acid (GABA) A receptor, gamma 3	1d	Boccaccio I et al, 1999; Gallagher RC, 2002; Gilhuis HJ et al, 2000; Gole L et al, 2004; Hordijk R et al, 1999; Jay P et al, 1997;
		Jong MT et al, 1999; Kuslich CD et al, 1999; Lee S et al, 2000; Meguro M et al, 2001; Ming JE et al, 2000; Ohta T et al, 1999;
		Robinson WP et al, 1991; Wevrick R et al, 1994; Wirth J et al, 2001; de los Santos T et al, 2000; Smith A et al, 1999
glutamate decarboxylase 2 (pancreatic islets and brain, 65kDa)	4	Boutin P et al, 2003; Meyre D et al, 2005
growth arrest and DNA-damage-inducible, alpha	2 g	Yu-Hua Tseng et al,2005
galanin prepropeptide	2 g	Hohmann JG et al, 2004
guanidinoacetate N-methyltransferase	2 g	Schmidt A et al, 2004
growth arrest-specific 6	2 g	Maquoi E et al, 2005
gastrin	2 g	Cowey SL et al, 2005
GATA binding protein 2	2 g	Yu-Hua Tseng et al,2005
GATA binding protein 3	2 g	Yu-Hua Tseng et al,2005
GATA binding protein 4	2 g	Yu-Hua Tseng et al,2005
glucagon receptor	2 g	Gelling RW et al, 2003
glucokinase (hexokinase 4)	2k	Otaegui PJ et al, 2003; Ferre T et al, 2003	4	Siani A et al, 2001
growth differentiation factor 3	2 i	Wang W et al, 2004	4	Hattersley AT et al, 1998
myostatin	2 g	McPherron AC et al, 2002; Lin J et al, 2002
glutamine--fructose-6-phosphate transaminase 1	2k	McClain DA et al, 2005	2k	Zhao B et al, 2005
GDNF family receptor alpha 2	2 g	Rossi J et al, 2003	4	Weigert C et al, 2005
growth hormone 1	1d	Binder G et al, 2001
growth hormone receptor	2 f	Rowland JE et al, 2005	2k	Olsson B et al, 2005; Bohlooly YM et al, 2005	2 g	Yu-Hua Tseng et al,2005
growth hormone releasing hormone	2k	Cai A et al, 1999
growth hormone releasing hormone receptor	1b	Barreto-Filho JA et al, 2002; Salvatori R et al, 1999; Wajnrajch MP et al, 1996
ghrelin/obestatin prepropeptide	2 g	Wortley KE et al, 2004	4	Baessler A et al, 2005
growth hormone secretagogue receptor	2 g	Lall S et al, 2004	4	del Giudice EM et al, 2001; Korbonits M et al, 2002; Ukkola O et al, 2001
gastric inhibitory polypeptide receptor	2 g	Xie D et al, 2005; Zhou H et al, 2005; Miyawaki K et al, 2002
glyoxalase I	3	Elosua R et al, 2003
GNAS complex locus	1d	Ahmed SF et al, 1998; Ahrens W et al, 2001; Aldred MA et al, 2000; De Sanctis L et al, 2003; Farfel Z et al, 1996; Fischer JA et al, 1998; Iiri T et al, 1994; Ishikawa Y et al, 2001; Lim SH et al, 2002; Linglart A et al, 2002; Mantovani G et al, 2000; Patten JL et al, 1990; Rickard SJ et al, 2003; Schwindinger WF et al, 1994; Warner DR et al, 1997; Warner DR et al, 1998; Weinstein LS et al, 1990;…
guanine nucleotide binding protein (G protein), beta polypeptide 3	4	Brand E et al, 2003; Dishy V et al, 2003; Gutersohn A et al, 2000; Hauner H et al, 2002; Hauner H et al, 2003; Hegele RA et al, 1999; Hocher B et al, 2000; Poch E et al, 2002; Rankinen T et al, 2002; Ryden M et al, 2002; Siffert W et al, 1999; Siffert W et al, 1999; Stefan N et al, 2004; Wang YC et al, 2005	2 g	Chen M et al, 2005; Yu S et al, 2000; Germain-Lee EL et al, 2005
guanine nucleotide binding protein (G protein), gamma 3	2 g	Schwindinger WF et al, 2004
phosphoribosyl pyrophosphate amidotransferase	2 g	Hammond LE et al, 2002
glypican 1	1d	Chassaing N et al, 2004; Davids MS et al, 2001; Giardino D et al, 2003; Phelan MC et al, 1995; Polityko A et al, 2004; Shrimpton AE et al, 2004; Wilson LC et al, 1995
glypican 3	1e	Li JB et al, 2004; Hughes-Benzie RM et al, 1996; Lindsay S et al, 1997; Mariani S et al, 2003; Neri G et al, 1998; Okamoto N et al, 1999; Pilia G et al, 1996; Veugelers M et al, 1998; Veugelers M et al, 2000; Xuan JY et al, 1999
glypican 4	1e	Li JB et al, 2004; Hughes-Benzie RM et al, 1996; Lindsay S et al, 1997; Mariani S et al, 2003; Neri G et al, 1998; Okamoto N et al, 1999; Pilia G et al, 1996; Veugelers M et al, 1998; Veugelers M et al, 2000; Xuan JY et al, 1999
glycoprotein hormone beta 5	2k	Macdonald LE et al, 2005
prolactin releasing hormone receptor	2 g	Gu W et al, 2004
hydroxycarboxylic acid receptor 2	2 g	Tunaru S et al, 2003
melanin-concentrating hormone receptor 1	1a	Gibson WT et al, 2004
G protein-coupled receptor 35	1d	Chassaing N et al, 2004; Davids MS et al, 2001; Giardino D et al, 2003; Phelan MC et al, 1995; Polityko A et al, 2004; Shrimpton AE et al, 2004; Wilson LC et al, 1995	2 g	Marsh DJ et al, 2002	4	Bell CG et al, 2005; Wermter AK et al, 2005
free fatty acid receptor 1	2 g	Steneberg P et al, 2005
neuropeptides B/W receptor 1	2 g	Ishii M et al, 2003
glutathione peroxidase 1	2k	Lei XG et al, 2005; McClung JP et al, 2004
glutamate receptor, metabotropic 5	2 g	Bradbury MJ et al, 2005
glutamate receptor, metabotropic 8	2 g	Duvoisin RM et al, 2005
glycogen synthase kinase 3	2k	Pearce NJ et al, 2004
glycogen synthase kinase 3 beta	2 g	Pearce NJ et al, 2004
glycophorin A (MNS blood group)	3	Borecki IB et al, 1994
glycogen synthase 1 (muscle)	4	Orho-Melander M et al, 1999
hexose-6-phosphate dehydrogenase (glucose 1-dehydrogenase)	1c	Draper N et al, 2003
hypocretin (orexin) neuropeptide precursor	2k	Hara J et al, 2001; Hara J et al, 2005
histidine decarboxylase	2 g	Fulop AK et al, 2003
hexosaminidase B (beta polypeptide)	2 g	Yamaguchi A et al, 2004
hypoxia inducible factor 1, alpha subunit (basic helix-loop-helix transcription factor)	2 g	Yu-Hua Tseng et al,2005
high mobility group AT-hook 1	2 g	Yu-Hua Tseng et al,2005
high mobility group AT-hook 2	2 g	Anand A et al, 2000
DEAH (Asp-Glu-Ala-His) box polypeptide 8	2 g	Masaki T et al, 2004
histamine receptor H3	2 g	Takahashi K et al, 2002
hydroxysteroid (11-beta) dehydrogenase 1	1c	Draper N et al, 2003; Jamieson A et al, 1999
hydroxysteroid (11-beta) dehydrogenase 2	2k	Kershaw EE et al, 2005	2 g	Morton NM et al, 2004	2k	Masuzaki H et al, 2001	4	Gelernter-Yaniv L et al, 2003
hydroxy-delta-5-steroid dehydrogenase, 3 beta- and steroid delta-isomerase 1	4	Deriaz O et al, 1994
heat shock 70kDa protein 1B	4	Chouchane L et al, 2001
5-hydroxytryptamine (serotonin) receptor 1B, G protein-coupled	4	Levitan RD et al, 2001
5-hydroxytryptamine (serotonin) receptor 2A, G protein-coupled	4	Aubert R et al, 2000; Rosmond R et al, 2002
5-hydroxytryptamine (serotonin) receptor 2C, G protein-coupled	2 g	Nonogaki K et al, 2003
solute carrier family 6 (neurotransmitter transporter, serotonin), member 4	2k	Fain JN et al,2001	4	McCarthy S et al, 2005; Pooley EC et al, 2004; Reynolds GP et al, 2002; Westberg L et al, 2002; Yuan X et al, 2000; Basile VS et al, 2002; Ellingrod VL et al, 2005; Miller del D et al, 2005; Templeman LA et al, 2005; Reynolds GP et al, 2003
intercellular adhesion molecule 1	2 g	Dong ZM et al, 1997; Gregoire FM et al, 2002
inhibitor of DNA binding 3, dominant negative helix-loop-helix protein	2 g	Yu-Hua Tseng et al,2005	2k	Wang HW et al, 2005
insulin-degrading enzyme	4	Gu HF et al, 2004
isocitrate dehydrogenase 1 (NADP+), soluble	2k	Koh HJ et al, 2004
insulin-like growth factor 1 (somatomedin C)	3	Perusse L et al, 2001
insulin-like growth factor 2 (somatomedin A)	4	Gu D et al, 2002; O’Dell SD et al, 1997; Roth SM et al, 2002; Schrager MA et al, 2004	895; Sun G et al, 1999	4	Sun G et al, 1999	2 g	Yu-Hua Tseng et al,2005
insulin-like growth factor binding protein 6	2k	Bienvenu G et al, 2005
immunoglobulin kappa constant	3	Wilson AF et al, 1991
interleukin 1 receptor antagonist	2 g	Hirsch E et al, 1996; Matsuki T et al, 2003
interleukin 6 (interferon, beta 2)	2 g	Wallenius V et al, 2002; Di Gregorio GB et al, 2004
interleukin 6 receptor	4	Escobar-Morreale HF et al, 2003; Wolford JK et al, 2003	4		Berthier MT et al, 2003; Kubaszek A et al, 2003; Moffett SP et al, 2004; Roth SM et al, 2003; Stephens JW et al, 2004; Wernstedt I et al, 2004
interleukin 6 signal transducer (gp130, oncostatin M receptor)	2 g	Yu-Hua Tseng et al,2005
insulin	4	Dunger DB et al, 1998; Heude B et al, 2004; Le Stunff C et al, 2001; O’Dell SD et al, 1999; Ong KK et al, 2004; Weaver JU et al, 1992; Gu D et al, 2002
insulin induced gene 2	2 g	Yu-Hua Tseng et al,2005
insulin receptor	1d	Cama A et al, 1991; Globerman H et al, 1998; Kim H et al, 1992; Krook A et al, 1994; Moller DE et al, 1994; Shimada F et al, 1990; Shimada F et al, 1992; Wertheimer E et al, 1994
imprinted in Prader-Willi syndrome (non-protein coding)	1d	Boccaccio I et al, 1999; Gallagher RC, 2002; Gilhuis HJ et al, 2000; Gole L et al, 2004; Hordijk R et al, 1999; Jay P et al, 1997;	2c	Cariou B et al, 2004	4	Zee RY et al, 1994
		Jong MT et al, 1999; Kuslich CD et al, 1999; Lee S et al, 2000; Meguro M et al, 2001; Ming JE et al, 2000; Ohta T et al, 1999;
		Robinson WP et al, 1991; Wevrick R et al, 1994; Wirth J et al, 2001; de los Santos T et al, 2000; Smith A et al, 1999
insulin receptor substrate 1	2c	Lin X et al, 2004; Kubota N et al, 2004
insulin receptor substrate 2	4	Stefan N et al, 2003	4	Jellema A et al, 2003; Krempler F et al, 1998; Lei H et al, 1999	2 g	Yu-Hua Tseng et al,2005
insulin receptor substrate 3	2 g	Yu-Hua Tseng et al,2005	2 g	Yu-Hua Tseng et al,2005
insulin receptor substrate 4	2 g	Yu-Hua Tseng et al,2005
ISL LIM homeobox 1	3	Clement K et al, 1999
mitogen-activated protein kinase 8 interacting protein 1	2 g	Hirosumi J et al, 2002; Jaeschke A et al, 2004
potassium inwardly-rectifying channel, subfamily J, member 11	2 g	Kanezaki Y et al, 2004
Kell blood group, metallo-endopeptidase	3	Borecki IB et al, 1994
Kruppel-like factor 15	2 g	Yu-Hua Tseng et al,2005
Kruppel-like factor 5 (intestinal)	2 g	Oishi Y et al, 2005
Kruppel-like factor 6	2 g	Yu-Hua Tseng et al,2005
Kruppel-like factor 7 (ubiquitous)	2 g	Yu-Hua Tseng et al,2005
potassium voltage-gated channel, shaker-related subfamily, member 3	2 g	Xu J et al, 2003
lipase A, lysosomal acid, cholesterol esterase	2 g	Du H et al, 2001; Du H et al, 2005
low density lipoprotein receptor	3	Chagnon YC et al, 2001
leptin	1a	Montague CT et al, 1997; Ozata M et al, 1999; Strobel A et al, 1998; Farooqi IS et al, 2002; Gibson WT et al, 2004	4	Griffiths LR et al, 1995; Mattevi VS et al, 2000; Rutherford S et al, 1997; Zee RYL et al, 1992; Zee RYL et al, 1995
leptin receptor	1a	Clement K et al, 1998	2k	Elefteriou F et al, 2004; Ogawa Y et al, 1999	3	Bray MS et al, 1999	4	Butler MG et al, 1998; Hager J et al, 1998; Hoffstedt J et al, 2002; Jiang Y et al, 2004; Le Stunff C et al, 2000; Li WD et al, 1999; Mammes O et al, 1998; Oksanen L et al, 1997; Shintani M et al, 1996; Zhang ZJ et al, 2003	2 g	Yu-Hua Tseng et al,2005
luteinizing hormone beta polypeptide	2k	Kero JT et al, 2003	2k	Elefteriou F et al, 2004; Ogawa Y et al, 1999; Bates SH et al, 2003; McMinn JE et al, 2005; Cohen P et al, 2001; Reichart U et al, 2000; de Luca C et al, 2005;	2 f	Bates SH et al, 2003	2c	McMinn JE et al, 2005; Cohen P et al, 2001	3	Chagnon YC et al, 1999	Bray MS et al, 1999	4		Chagnon YC et al, 2000; Chagnon YC et al, 1999; de Silva AM et al, 2001; Guizar-Mendoza JM et al, 2005; Liu YJ et al, 2004; Mammes O et al, 2001; Mattevi VS et al, 2002; Quinton ND et al, 2001; Rosmond R et al, 2000; Ross JA et al, 2004; Roth H et al, 1998; Stefan N et al, 2002; Thompson DB et al, 1997; Wauters M et al, 2001; Yiannakouris N et al, 2001; Zacharova J et al, 2005
leukemia inhibitory factor	2 g	Yu-Hua Tseng et al,2005
leukemia inhibitory factor receptor alpha	2 g	Yu-Hua Tseng et al,2005
lipase, hepatic	2 g	Farahani P et al, 2004
lipase, hormone-sensitive	2 g	Harada K et al, 2003; Wang SP et al, 2001	3	Bouchard L et al, 2004	4	St-Pierre J et al, 2003; Stefan N et al, 2005
lamin A/C	1d	Anderson J et al, 1999; Cao H et al, 2000; Caux F et al, 2003; Garg A et al, 2001; Garg A et al, 2002; Peters J et al, 1998; Savage DB et al, 2004; Schmidt HH et al, 2001; Shackleton S et al, 2000; Speckman RA et al, 2000; van der Kooi AJ et al, 2002	2k	Fortier M et al, 2005	4	Garenc C et al, 2002; Hoffstedt J et al, 2001; Lavebratt C et al, 2002; Magre J et al, 1998; Pihlajamaki J et al, 2001
lipin 1	2 h	Phan J et al, 2004	4	Hegele RA et al, 2000; Hegele RA et al, 2000; Hegele RA et al, 2000; Hegele RA et al, 2000	2 g	Yu-Hua Tseng et al,2005
lipin 2	2 g	Yu-Hua Tseng et al,2005	2 g	Phan J et al, 2005
lipin 3	2 g	Yu-Hua Tseng et al,2005
lipoprotein lipase	4	Corella D et al, 2001; Garenc C et al, 2001; Jemaa R et al, 1995
low density lipoprotein receptor-related protein associated protein 1	4	McCarthy JJ et al, 2003	2 g	Yu-Hua Tseng et al,2005
MARCKS-like 1	4	Iwai N et al, 2003
MAGE-like 2	1d	Boccaccio I et al, 1999; Gallagher RC, 2002; Gilhuis HJ et al, 2000; Gole L et al, 2004; Hordijk R et al, 1999; Jay P et al, 1997;
		Jong MT et al, 1999; Kuslich CD et al, 1999; Lee S et al, 2000; Meguro M et al, 2001; Ming JE et al, 2000; Ohta T et al, 1999;
		Robinson WP et al, 1991; Wevrick R et al, 1994; Wirth J et al, 2001; de los Santos T et al, 2000; Smith A et al, 1999
monoamine oxidase A	4	Camarena B et al, 2004
melanocortin 3 receptor	1a	Lee YS et al, 2002; Rached M et al, 2004; Tao YX et al, 2004
melanocortin 4 receptor	1a	Biebermann H et al, 2003; Donohoue PA et al, 2003; Dubern B et al, 2001; Farooqi IS et al, 2000; Farooqi IS et al, 2003; Gu W et al, 1999; Hebebrand J et al, 2002; Hinney A et al, 1999; Hinney A et al, 2003; Jacobson P et al, 2002; Kobayashi H et al, 2002; Lubrano-Berthelier C et al, 2003; Lubrano-Berthelier C et al, 2003; Ma L et al, 2004; Nijenhuis WA et al, 2003; Santini F et al, 2004; Sina M …	2 g	Butler AA et al, 2000; Chen AS et al, 2000	4	Boucher N et al, 2002; Schalin-Jantti C et al, 2003
melanocortin 5 receptor	3	Chagnon YC et al, 1997	2 g	Huszar D et al, 1997	2 g		3		4	; Chagnon YC et al, 1997; Geller F et al, 2004; Loos RJ et al, 2005; Potoczna N et al, 2004; Rosmond R et al, 2001; Rutanen J et al, 2004	Hinney A et al, 2003	Ma L et al, 2004
chemokine (C-C motif) ligand 2	4	Chagnon YC et al, 1997
methyl CpG binding protein 2 (Rett syndrome)	1e	Couvert P et al, 2001; Kleefstra T et al, 2002
mediator complex subunit 12	4	Philibert R et al, 2002
myocyte enhancer factor 2A	2 g	Yu-Hua Tseng et al,2005
myocyte enhancer factor 2B	2 g	Yu-Hua Tseng et al,2005
myocyte enhancer factor 2C	2 g	Yu-Hua Tseng et al,2005
myocyte enhancer factor 2D	2 g	Yu-Hua Tseng et al,2005
mental retardation, epileptic seizures, hypogonadism and -genitalism, microcephaly and obesity syndrome	1e	DeLozier-Blanchet CD et al, 1999; Leshinsky-Silver E et al, 2002; Steinmuller R et al, 1998
multiple endocrine neoplasia I	1d	Bassett JH et al, 1998; Gaitan D et al, 1993; Langer P et al, 2002; Matsuzaki LN et al, 2004; Vasen HF et al, 1989; Verges B et al, 2002; Rix M et al, 2004
mesoderm specific transcript homolog (mouse)	2k	Takahashi M et al, 2005
glycerol-3-phosphate dehydrogenase 2	2 g	Brown LJ et al 2002
macrophage migration inhibitory factor (glycosylation-inhibiting factor)	2 g	Yu-Hua Tseng et al,2005
microRNA 103	2j	H. M. Heneghan et al,2010
microRNA 132	2j	H. M. Heneghan et al,2010
makorin ring finger protein 3	1d	Boccaccio I et al, 1999; Gallagher RC, 2002; Gilhuis HJ et al, 2000; Gole L et al, 2004; Hordijk R et al, 1999; Jay P et al, 1997;
		Jong MT et al, 1999; Kuslich CD et al, 1999; Lee S et al, 2000; Meguro M et al, 2001; Ming JE et al, 2000; Ohta T et al, 1999;
		Robinson WP et al, 1991; Wevrick R et al, 1994; Wirth J et al, 2001; de los Santos T et al, 2000; Smith A et al, 1999
MLX interacting protein-like	2 g	Iizuka K et al, 2004
matrix metallopeptidase 11 (stromelysin 3)	2 g	Andarawewa KL et al, 2005
matrix metallopeptidase 19	2 g	Pendas AM et al, 2004
mental retardation, X-linked, syndromic 11	1e	Castro NH et al, 2003; Shashi V et al, 2000
mental retardation, X-linked, syndromic 7	1e	Ahmad W,et al,1999
metallothionein 1A	2 g	Beattie JH et al, 1998; Michalska AE et al, 1993
microsomal triglyceride transfer protein	4	Berthier MT,et al,2004
v-myc myelocytomatosis viral oncogene homolog (avian)	2k	Riu E,et al,2003
cytochrome b5 reductase 4	2 g	Xie J,et al,2004
nuclear receptor coactivator 1	2 g	Yu-Hua Tseng et al,2005
nuclear receptor coactivator 3	4	Wasserman L,et al,2000
nuclear receptor corepressor 1	2 g	Yu-Hua Tseng et al,2005
nuclear receptor corepressor 2	2 g	Yu-Hua Tseng et al,2005
necdin homolog (mouse)	1d	Boccaccio I et al, 1999; Gallagher RC, 2002; Gilhuis HJ et al, 2000; Gole L et al, 2004; Hordijk R et al, 1999; Jay P et al, 1997;
		Jong MT et al, 1999; Kuslich CD et al, 1999; Lee S et al, 2000; Meguro M et al, 2001; Ming JE et al, 2000; Ohta T et al, 1999;	2 g	Yu-Hua Tseng et al,2005
nescient helix loop helix 2	2 g	Robinson WP et al, 1991; Wevrick R et al, 1994; Wirth J et al, 2001; de los Santos T et al, 2000; Smith A et al, 1999
		Good DJ,et al,1997
neuromedin B	4	Bouchard L,et al,2004
nitric oxide synthase 2, inducible	2 g	Gomez-Ambrosi J,et al,2004
neuropeptide B	2 g	Kelly MA,et al,2005
natriuretic peptide receptor C/guanylate cyclase C (atrionatriuretic peptide receptor C)	4	Sarzani R,et al,2004
neuropeptide Y	2 g	Hohmann JG,et al,2004
neuropeptide Y receptor Y1	2 g	Kushi A,et al,1998	3	Bray MS et al, 1999	4	Bray MS et al, 2000; Ding B et al, 2005
neuropeptide Y receptor Y2	4	Hung CC et al, 2004; Ma L et al, 2005
neuropeptide Y receptor Y5	2 g	Marsh DJ,et al,1998
nuclear receptor subfamily 0, group B, member 2	4	Hung CC et al, 2003; Nishigori H et al, 2001
nuclear receptor subfamily 1, group H, member 2	2 g	Gerin I,et al,2005
nuclear receptor subfamily 1, group H, member 3	2 g	Yu-Hua Tseng et al,2005
nuclear receptor subfamily 1, group I, member 3	2 g	Maglich JM,et al,2002
nuclear receptor subfamily 2, group F, member 1	2 g	Yu-Hua Tseng et al,2005
nuclear receptor subfamily 3, group C, member 1 (glucocorticoid receptor)	2c	Kellendonk C,et al,2002
GA binding protein transcription factor, alpha subunit 60kDa	3	Clement K et al, 1996	4	Buemann B et al, 1997; Di Blasio AM et al, 2003; Dobson MG et al, 2001; Rosmond R et al, 2000; Roussel R et al, 2003; Tremblay A et al, 2003; Ukkola O et al, 2001; Ukkola O et al, 2001; van Rossum EF et al, 2003; van Rossum EF et al, 2004			2 g	Yu-Hua Tseng et al,2005
nuclear receptor interacting protein 1	2 g	Yu-Hua Tseng et al,2005
neurotrophic tyrosine kinase, receptor, type 2	1a	Farooqi IS et al, 2005; Yeo GS et al, 2004
neurotensin receptor 1 (high affinity)	2 g	Remaury A,et al,2002	4	Ribases M et al, 2005
opioid receptor, mu 1	2 g	Tabarin A,et al,2005
orosomucoid 1	3	Wilson AF,et al,1991
oncostatin M	2 g	Yu-Hua Tseng et al,2005
cyclin-dependent kinase inhibitor 1A (p21, Cip1)	2 g	Naaz A et al, 2004
poly (ADP-ribose) polymerase 1	2 g	Wang ZQ et al, 1997; Wang ZQ et al, 1995
nicotinamide phosphoribosyltransferase	2 g	Yu-Hua Tseng et al,2005
phosphoenolpyruvate carboxykinase 1 (soluble)	2 g	Yu-Hua Tseng et al,2005
phosphoenolpyruvate carboxykinase 2 (mitochondrial)	2 g	Yu-Hua Tseng et al,2005
proprotein convertase subtilisin/kexin type 1	1a	Jackson RS et al, 1997; Jackson RS et al, 2003
proprotein convertase subtilisin/kexin type 1 inhibitor	2k	Wei S,et al,2004	2 g	Zhu X et al, 2002
paternally expressed 3	2 g	Curley JP,et al,2005
phosphatidylethanolamine N-methyltransferase	2 g	Noga AA et al, 2003; Li Z et al, 2005
phosphogluconate dehydrogenase	3	Wilson AF,et al,1991
progesterone receptor	4	Wasserman L,et al,2000
PHD finger protein 6	1e	Crawford J et al, 2006; Baumstark A et al, 2003; Gecz J et al, 1999; Kubota T et al, 1999; Lower KM et al, 2002; Lower KM et al, 2004; Vallee D et al, 2004; Visootsak J et al, 2004
phosphoinositide-3-kinase, regulatory subunit 1 (alpha)	2 g	Chen D,et al,2004
phosphatidylinositol-5-phosphate 4-kinase, type II, beta	2e	Lamia KA,et al,2004
phospholipase A2, group IB (pancreas)	2 g	Huggins KW,et al,2002
perilipin 1	2 g	Tansey JT et al, 2001;Yu-Hua Tseng et al,2005
phospholipid scramblase 1	2 g	Zhou Q,et al,2002	4	Mottagui-Tabar S et al, 2003; Qi L et al, 2004	Qi L et al, 2005; Qi L et al, 2004
phospholipid scramblase 3	2e	Wiedmer T,et al,2004
pro-melanin-concentrating hormone	2 g	Kokkotou E et al, 2005; Shimada M et al, 1998
phosphomannomutase 2	1b	Matthijs G,et al,1997
phenylethanolamine N-methyltransferase	4	Peters WR,et al,2003
proopiomelanocortin	1a	Challis BG et al, 2002; Krude H et al, 1998
paraoxonase 1	4	San Millan JL,et al,2004	2 g	Challis BG et al, 2004; Yaswen L et al, 1999	4	del Giudice EM et al, 2001	Hixson J et al, 1999; Suviolahti E et al, 2003
paraoxonase 2	4	Busch C,et al,1999
paraoxonase 3	2k	Diana M. Shih et al,2007
P450 (cytochrome) oxidoreductase	2 g	Gu J et al, 2003; Henderson CJ et al, 2003
peroxisome proliferator-activated receptor alpha	2 g	Miyazaki M et al, 2004;Yu-Hua Tseng et al,2005
peroxisome proliferator-activated receptor beta	2k	Finck BN et al, 2005	4	Bosse Y et al, 2003; Evans D et al, 2001
peroxisome proliferator-activated receptor delta	2c	Wang YX et al, 2003; Luquet S et al, 2003
peroxisome proliferator-activated receptor gamma	1f	Savage DB,et al,2002	2 g	Yu-Hua Tseng et al,2005; Akiyama TE et al, 2004	4
peroxisome proliferator-activated receptor gamma, coactivator 1 alpha	2 g	Lin J et al, 2004; Leone TC et al, 2005;Yu-Hua Tseng et al,2005	1d	Agarwal AK et al, 2002; Al-Shali K et al, 2004; Hegele RA et al, 2002; Savage DB et al, 2003	2c	Jones JR et al, 2005; He W et al, 2003; Norris AW et al, 2003; Rosen ED et al, 2003; Zhang J et al,2004	4	Barbieri M et al, 2004; Cole SA et al, 2000; Danawati CW et al, 2005; Deeb SS et al, 1998; Doney A et al, 2002; Ek J et al, 1999; Fornage M et al, 2005; Gonzalez Sanchez JL et al, 2002; Hasstedt SJ et al, 2001; Jefferies CA et al, 2004; Kao WH et al, 2003; Kim KS et al, 2004; Koumanis DJ et al, 2002; Lindi V et al, 2001; Lindi VI et al, 2002; Maeda A et al, 2004; Meirhaeghe A et al, 2000; Meirhae…	2 g	Yu-Hua Tseng et al,2005
protein phosphatase 1, regulatory subunit 3A	4	Esterbauer H et al, 2002; Muller YL et al, 2003; Pihlajamaki J et al, 2005
protein phosphatase 1, regulatory subunit 3C	2 g	Delibegovic M et al, 2003
protein kinase, AMP-activated, alpha 2 catalytic subunit	2 g	Villena JA,et al,2004	2 g	Crosson SM et al, 2003
protein kinase, AMP-activated, gamma 3 non-catalytic subunit	2k	Barnes BR,et al,2004
protein kinase, cAMP-dependent, regulatory, type II, beta	2 g	Newhall KJ et al, 2005; Cummings DE et al, 1996
protein kinase C, theta	2k	Serra C,et al,2003
prolactin releasing hormone receptor	2 g	Gu W,et al,2004
prolactin receptor	2 g	Yu-Hua Tseng et al,2005
PROP paired-like homeobox 1	1b	Arroyo A et al, 2002; Mendonca BB et al, 1999; Rosenbloom AL et al, 1999
prospero homeobox 1	2 g	Harvey NL,et al,2005
prostaglandin I2 (prostacyclin) synthase	2 g	Yu-Hua Tseng et al,2005
protein tyrosine phosphatase, non-receptor type 1	1a	Olivier M et al,2004	2 g	Elchebly M et al, 1999; Klaman LD et al, 2000
protein tyrosine phosphatase, non-receptor type 11	2 g	Zhang EE,et al,2004	4	Olivier M et al, 2004; Santaniemi M et al, 2004
signal-regulatory protein alpha	2 g	Yamao T,et al,2002
protein tyrosine phosphatase, receptor type, F	4	Miscio G,et al,2004
pituitary tumor-transforming 1	2 g	Wang Z,et al,2003
small nucleolar RNA, C/D box 116 cluster	1d	Boccaccio I et al, 1999; Gallagher RC, 2002; Gilhuis HJ et al, 2000; Gole L et al, 2004; Hordijk R et al, 1999; Jay P et al, 1997;
		Jong MT et al, 1999; Kuslich CD et al, 1999; Lee S et al, 2000; Meguro M et al, 2001; Ming JE et al, 2000; Ohta T et al, 1999;
		Robinson WP et al, 1991; Wevrick R et al, 1994; Wirth J et al, 2001; de los Santos T et al, 2000; Smith A et al, 1999
peptide YY	4	Ma L,et al,2005
retinoic acid induced 1	2 g	Bi W,et al,2005	Torekov SS et al, 2005
retinoic acid receptor, alpha	2 g	Yu-Hua Tseng et al,2005
Ras protein-specific guanine nucleotide-releasing factor 1	2 g	Font de Mora J,et al,2003
retinoblastoma-like 1 (p107)	2 g	Yu-Hua Tseng et al,2005
retinoblastoma-like 2 (p130)	2 g	Yu-Hua Tseng et al,2005
renin	2k	Uehara S,et al,2003
resistin	2k	Kim KH,et al,2004
resistin like beta	2k	Kushiyama A,et al,2005	4	Conneely KN et al, 2004; Engert JC et al, 2002; Mattevi VS et al, 2004; Ukkola O et al, 2004; Xita N et al, 2004	2 g	Yu-Hua Tseng et al,2005
RAR-related orphan receptor A	2 g	Yu-Hua Tseng et al,2005
ribosomal protein S6 kinase, 90kDa, polypeptide 3	2 g	El-Haschimi K,et al,2003
ribosomal protein S6 kinase, 70kDa, polypeptide 1	2 g	Um SH,et al,2004
regulatory solute carrier protein, family 1, member 1	2 g	Osswald C,et al,2005
retinoid X receptor, alpha	2 g	Yu-Hua Tseng et al,2005
retinoid X receptor, gamma	2 g	Haugen BR et al, 2004
scavenger receptor class B, member 1	4	Acton S et al, 1999
stearoyl-CoA desaturase (delta-9-desaturase)	2 g	Miyazaki M et al, 2004;Yu-Hua Tseng et al,2005	Koumanis DJ et al, 2002
syndecan 1	2k	Reizes O et al, 2001	Ntambi JM et al, 2002
syndecan 3	2 g	Strader AD et al, 2004
serpin peptidase inhibitor, clade E (nexin, plasminogen activator inhibitor type 1), member 1	2 g	Ma LJ et al, 2004; Lijnen HR, 2005;Yu-Hua Tseng et al,2005
secreted frizzled-related protein 1	2 g	Bodine PV et al, 2004	2k	Lijnen HR et al, 2005; Lijnen HR et al, 2004	4	Bensen JT et al, 2004; Bouchard L et al, 2005; Hoffstedt J et al, 2002
secreted frizzled-related protein 4	2 g	Yu-Hua Tseng et al,2005
Simpson-Golabi-Behmel syndrome, type 2	1e	Brzustowicz LM et al, 1999
serum/glucocorticoid regulated kinase 1	4	Dieter M et al, 2004
SH2B adaptor protein 1	2 g	Ren D et al, 2005
inositol polyphosphate phosphatase-like 1	2 g	Sleeman MW et al, 2005
single-minded homolog 1 (Drosophila)	1a	Faivre L et al, 2002; Holder JL Jr et al, 2000
solute carrier family 2 (facilitated glucose transporter), member 2	1b	Akagi M et al, 2000; Burwinkel B et al, 1999; Matsuura T et al, 2002; Odievre MH et al, 2002; Sakamoto O et al, 2000; Santer R et al, 1998; Santer R et al, 2002; Tsuda M et al, 2000; Yoo HW et al, 2002	1d	Gilhuis HJ et al, 2000; Stein CK et al, 1996; Turleau C et al, 1988; Villa A et al, 1995; Roland B et al, 1993; Smith A. 1999	2c	Holder JL et al, 2004	2 g	556; Michaud JL et al, 2001
solute carrier family 2 (facilitated glucose transporter), member 4	2 g	Katz EB et al,1995	2 g	Yu-Hua Tseng et al,2005
solute carrier family 6 (neurotransmitter transporter, GABA), member 1	2k	Ma YH et al, 2000	2k	Carvalho E et al, 2005
solute carrier family 6 (amino acid transporter), member 14	4	Durand E et al, 2004; Suviolahti E et al, 2003
solute carrier family 6 (neurotransmitter transporter, dopamine), member 3	4	Epstein LH et al, 2002
SMAD family member 3	2 g	Yu-Hua Tseng et al,2005
small nuclear ribonucleoprotein polypeptide N	1d	Boccaccio I et al, 1999; Gallagher RC, 2002; Gilhuis HJ et al, 2000; Gole L et al, 2004; Hordijk R et al, 1999; Jay P et al, 1997;
		Jong MT et al, 1999; Kuslich CD et al, 1999; Lee S et al, 2000; Meguro M et al, 2001; Ming JE et al, 2000; Ohta T et al, 1999;
		Robinson WP et al, 1991; Wevrick R et al, 1994; Wirth J et al, 2001; de los Santos T et al, 2000; Smith A et al, 1999
sterol O-acyltransferase 2	2 g	Buhman KK et al,2000
suppressor of cytokine signaling 3	2c	Mori H et al, 2004
sorbin and SH3 domain containing 1	4	San Millan JL et al, 2004	2 g	Yu-Hua Tseng et al,2005
SRY (sex determining region Y)-box 8	2 g	Sock E et al, 2001	Lin WH et al, 2001
Sp1 transcription factor	2 g	Yu-Hua Tseng et al,2005
secreted protein, acidic, cysteine-rich (osteonectin)	2 g	Bradshaw AD et al, 2003
sterol regulatory element binding transcription factor 1	2k	Shimomura I et al, 1998; Horton JD et al, 2003
signal transducer and activator of transcription 1, 91kDa	2 g	Yu-Hua Tseng et al,2005	4	Eberle D et al, 2004	2 g	Yu-Hua Tseng et al,2005
signal transducer and activator of transcription 3 (acute-phase response factor)	2c	Cui Y et al, 2004; Gao Q et al, 2004
signal transducer and activator of transcription 5A	2 g	Udy GB et al, 1997;Yu-Hua Tseng et al,2005	2 g	Yu-Hua Tseng et al,2005
serine/threonine kinase 25	1d	Chassaing N et al, 2004; Davids MS et al, 2001; Giardino D et al, 2003; Phelan MC et al, 1995; Polityko A et al, 2004; Shrimpton AE et al, 2004; Wilson LC et al, 1995
T-box 3	1d	Bamshad M et al, 1997; Bamshad M et al, 1999; Sasaki G et al, 2002; Wollnik B et al, 2002
HNF1 homeobox A	4	Tonooka N et al, 2002
transforming growth factor, beta 1	2k	Clouthier DE et al, 1997	2 g	Yu-Hua Tseng et al,2005
tyrosine hydroxylase	4	Gu D et al, 2002	4	804; Long JR et al, 2003	1064; Rosmond R et al, 2003	2 g	Yu-Hua Tseng et al,2005
thyroid hormone receptor, alpha	2 g	Liu YY et al, 2003
thyroid hormone receptor, beta	1d	Behr M et al, 1997
interferon-related developmental regulator 1	2k	Wang Y et al,2005
transketolase	2 g	Xu ZP et al, 2002
tumor necrosis factor	2 g	Ventre J et al, 1997
lymphotoxin alpha (TNF superfamily, member 1)	4	Hamid YH et al, 2005	2k	Voros G et al, 2004	3	Norman RA et al, 1995	4	Brand E et al, 2001; Corbalan MS et al, 2004; Dalziel B et al, 2002; Fernandez-Real JM et al, 1997; Herrmann S et al, 1998; Hoffstedt J et al, 2000; Kamizono S et al, 2000; Norman RA et al, 1995; Pausova Z et al, 2000
tumor necrosis factor receptor superfamily, member 1B	4	Fernandez-Real JM et al, 2000
tribbles homolog 3 (Drosophila)	2 g	Yu-Hua Tseng et al,2005
thrombospondin 1	2j	Neda Rasouli et al,2008
tubby homolog (mouse)	2k	Stubdal H et al, 2000
twist homolog 1 (Drosophila)	2 g	Yu-Hua Tseng et al,2005
thioredoxin interacting protein	2k	Sheth SS et al, 2005
ubiquitin-like 5	4	Miscio G et al, 2004
ubiquitin protein ligase E3 component n-recognin 1	2 g	Kwon YT et al, 2001
uncoupling protein 1 (mitochondrial, proton carrier)	2 g	Liu X et al, 2003;Yu-Hua Tseng et al,2005
uncoupling protein 2 (mitochondrial, proton carrier)	2k	Horvath TL et al, 2003	2k	Couplan E et al, 2002; Lowell BB et al, 1993; Ortmann S et al, 2003	4	Fumeron F et al,1996; Heilbronn LK et al, 2000; Herrmann SM et al, 2003; Kim KS et al, 2005; Kogure A et al, 1998; Matsushita H et al, 2003; Nagai N et al, 2003; Oppert JM et al, 1994; Ramis JM et al, 2004; Ukkola O et al, 2001
uncoupling protein 3 (mitochondrial, proton carrier)	2k	Horvath TL et al, 2003; Son C et al, 2004	4	Astrup A et al, 1999; Cassell PG et al, 1999; Esterbauer H et al, 2001; Evans D et al, 2000; Evans D et al, 2001; Le Fur S et al, 2004; Marti A et al, 2004; Nordfors L et al, 2000; Walder K et al, 1998; Wang H et al, 2004; Yanovski JA et al, 2000
unc-5 homolog C (C. elegans)	2k	Choi YS et al, 2003	4	Argyropoulos G et al, 1998; Cassell PG et al, 2000; Damcott CM et al, 2004; Halsall D et al, 2001; Kimm SY et al, 2002; Lanouette CM et al, 2001; Lanouette CM et al, 2002; Lindholm E et al, 2004; Otabe S et al, 2000; Otabe S et al, 1999	Ukkola O et al, 2001	Yanagisawa Y et al, 2001
vitamin D (1,25- dihydroxyvitamin D3) receptor	4	Grundberg E et al, 2004; Muray S et al, 2003; Roth SM et al, 2004; Xu H et al, 2005; Ye WZ et al, 2001
VGF nerve growth factor inducible	2 g	Hahm S et al, 1999
very low density lipoprotein receptor	2 g	Frykman PK et al, 1995
visual system homeobox 1	1d	Heon E et al, 1995; Heon E et al, 2002
WD and tetratricopeptide repeats 1	2j	JM Suh et al,2007
wingless-type MMTV integration site family, member 1	2 g	Yu-Hua Tseng et al,2005
wingless-type MMTV integration site family, member 10B	2k	Kang S et al, 2005; Longo KA et al, 2004
wingless-type MMTV integration site family, member 5B	2 g	Yu-Hua Tseng et al,2005	2 g	,Yu-Hua Tseng et al,2005; Vertino AM et al, 2005
Wilms tumor 1	1d	Amor DJ., 2002; Bremond-Gignac D et al, 2005; Chao LY et al, 2003; Fischbach BV et al, 2005; Gul D et al, 2002; Marlin S et al, 1994; Tiberio G et al, 2000
Wilson-Turner X-linked mental retardation syndrome	1e	Gedeon A et al, 1996; Wilson M et al, 1991
zinc finger protein 36, C3H type, homolog (mouse)	2 g	Taylor GA et al,1996
paired box 6	1d	Amor DJ., 2002; Bremond-Gignac D et al, 2005; Chao LY et al, 2003; Fischbach BV et al, 2005; Gul D et al, 2002; Marlin S et al, 1994; Tiberio G et al, 2000
fat mass and obesity associated	2j	Ame´ lie Bravard et al,2011
omega-3 fatty acid receptor 1	2j	Akira Hirasawa et al,2004

## Sheet: Table C
Table C
Representative list of molecules retrieved through text mining approach. Each gene has atleast one evidence (See website for additional details).
A2M
AACS
AANAT
AAVS1
ABCA1
ABCB1
ABCB1P1
ABCB11
ABCB4
ABCB5
ABCC1
ABCC11
ABCC3
ABCC9
ABCG1
ABCG8
ABHD5
ACAA2
ACACA
ACACB
ACADM
ACADVL
ACAT1
ACAT2
ACBP
ACC
ACCS
ACE
ACE2
ACHE
ACOT1
ACOT11
ACOX1
ACP1
ACSL1
ACSL4
ACSL5
ACSM1
ACSM3
ACSS2
ACTA1
ACTB
ACTN2
ACVR1C
ADA
ADAM12
ADAMTS9
ADCY5
ADCY8
ADCYAP1
ADCYAP1R1
ADH1A
ADH1B
ADHFE1
ADIPOQ
ADIPOR1
ADIPOR2
ADORA1
ADRA1A
ADRA2A
ADRA2B
ADRB1
ADRB2
ADRB3
ADRBK1
AEBP1
AGPAT2
AGPAT6
AGRP
AGS
AGT
AGTR1
AGTR2
AGTRAP
AHI1
AHNAK
AHSG
AIF1
AKR1B1
AKR1C1
AKR1C2
AKR1C3
AKT1
AKT2
ALDH1A1
ALDH1A2
ALDH1A3
ALMS1
ALOX12
ALOX5
ALOX5AP
ALPL
AMACR
AMH
AMOT
AMY1A
AMY2A
ANG
ANGPT1
ANGPTL2
ANGPTL3
ANGPTL4
ANGPTL6
ANKH
ANKS1B
ANP
ANPEP
ANXA1
ANXA2
ANXA6
AOC3
AOP1
APBB3
APC
APLN
APLNR
APLP2
APOA1
APOA2
APOA5
APOB
APOBEC1
APOC1
APOC3
APOD
APOE
APOH
APOL1
APOM
APP
APPBP2
APPL1
APPL2
APS
AQP1
AQP3
AQP7
AQP9
AR
ARAP1
ARC
AREG
ARF6
ARHGEF7
ARID5B
ARL15
ARNT
ARNTL
ARNTL2
ARPC2
ASCL1
ASCL4
ASIP
ASPM
ATF3
ATF4
ATF6
ATG5
ATP1A
ATP1C
ATP2A1
ATP5C1
ATRN
ATXN2
AURKB
AVPR1A
AZGP1
BACE1
BAG3
BAX
BBS
BBS1
BBS12
BBS2
BBS3
BBS4
BBS5
BBS6
BBS7
BBS9
BCDIN3D
BCHE
BCL11A
BCL2
BCMA
BCR
BDNF
BGN
BGP
BHLHE4
BHMT
BMP2
BMP3
BMP4
BMP7
BMPR1A
BMPR2
BNIP3
BRAF
BRCA1
BRCA2
BRD2
BRS3
BSCL2
BSX
BTC
BTD
BTG2
C15ORF2
C1QB
C1QTNF1
C1QTNF3
C1QTNF5
C1QTNF9
C3
C4ORF32
C8B
CACNA1F
CACNA1G
CADASIL
CADM2
CALR
CAMK1
CAMK2D
CAMKK2
CANX
CAPL
CAPN1
CAPN3
CASP14
CASR
CAV1
CAV3
CBG
CBP
CBR1
CBS
CCA
CCAT
CCDC3
CCK
CCL
CCL11
CCL13
CCL16
CCL18
CCL19
CCL2
CCL25
CCL3
CCL4
CCL5
CCL7
CCL8
CCNB1
CCND1
CCNE2
CCNI
CCNT1
CCR1
CCR2
CCR3
CCR4
CCR5
CCR6
CCR7
CCRN4L
CD11B
CD13
CD16
CD163
CD2
CD26
CD34
CD36
CD38
CD4
CD4LG
CD44
CD53
CD58
CD68
CD69
CDC123
CDH12
CDH13
CDH17
CDH2
CDK4
CDK9
CDKAL1
CDKN1B
CDKN1C
CDKN2A
CDKN2B
CDON
CEA
CEACAM1
CEACAM5
CEBPA
CEBPB
CEBPD
CEBPG
CELSR2
CERK
CERS2
CES1
CES3
CETP
CHD7
CHE2
CLIC5
CLOCK
CLU
CMKLR1
CNOT3
CNR1
CNR2
CNTF
CNTFR
COL18A1
COL1A1
COL6A3
COMP
COMT
COPD
CP
CPA2
CPE
CPT1A
CPT1B
CPT1C
CRABP1
CRAT
CREB1
CREBBP
CRH
CRHR1
CRHR2
CRP
CRS
CRTC1
CRTC2
CRTC3
CRY1
CSF3
CTCF
CTGF
CTNNB1
CTNNBL1
CTSD
CTSK
CTSS
CUL4B
CX3CL1
CXCL1
CXCL11
CXCL14
CXCL16
CXCL3
CXCL5
CXCR2
CYBA
CYFIP1
CYP11A1
CYP11B1
CYP11B2
CYP17A1
CYP19A1
CYP1A1
CYP1A2
CYP21
CYP21A2
CYP27A1
CYP2B
CYP2C
CYP2C19
CYP2C9
CYP2D6
CYP2E1
CYP2J2
CYP3A
CYP4A11
CYP7
CYP7A1
CYP8B1
CYR61
DAG1
DAR
DAT1
DAXX
DBC1
DCN
DDAH1
DDX5
DEFA1
DEFA1A3
DEFA5
DEGS1
DEXI
DFFA
DGAT1
DGKD
DGKG
DHCR24
DHFR
DIO2
DKK1
DLK1/ANKRD26
DNMT1
DNMT3A
DNMT3B
DOK5
DPP4
DRD1
DRD2
DRD4
DUSP1
DUSP12
DUSP2
DUSP6
E2F1
E2F4
E2F5
E2F8
EBP
EDIL3
EEA1
EGF
EGFL6
EHD1
EHHADH
EID1
ELOVL2
ELOVL3
ELOVL6
EMX2
ENHO
ENO2
ENO3
ENPP1
ERBB2
ERC2
ERCC5
ESR1
ESRRB
ETV5
EXT2
EXT3
F11
F11R
F13A1
F8
F9
FA1
FA2H
FAAH2
FABP2
FABP3
FABP4
FABP5
FABP7
FADS1
FADS2
FAIM2
FAM71F1
FAM73A
FAM8A1
FAS
FASN
FAT1
FCGR3A
FCGR3B
FDFT1
FGF1
FGF18
FGF19
FGF2
FGF21
FGF8
FGFR1
FGFR2
FGFR3
FGFR4
FIGF
FIS1
FITM2
FKHR
FMR1
FNTA
FOXC2
FOXM1
FOXO1
FOXO4
FOXO6
FOXP2
FST
FSTL1
FSTL3
FTO
FXYD1
G6PD
GABARAPL2
GABRA6
GAD2
GAL
GALP
GAPDH
GATA2
GCKR
GCLM
GDF3
GGN
GGT1
GHR
GHRF
GHRH
GHRL
GHSR
GLUD1
GLUT1
GLUT4
GM2AP1
GNAS
GNB3
GNPDA2
GPAM
GPER
GPR1
GPR39
GPR5
GPR55
GPRC5B
GPT
GPX3
GRB14
GRB2
GRM5
GRN
GRP78
GSS
GSTA4
GSTK1
GSTP1
GUCY2C
GYS2
H2AFY
HCN2
HCN4
HDAC1
HDAC2
HDAC3
HDAC4
HDAC5
HDC
HERPUD1
HES1
HGF
HHEX
HIC1
HIF1A
HK1
HK2
HLA-DQB1
HLA-DRA
HLA-DRB1
HLA-G
HMGA2
HMGB1
HMOX1
HNF1A
HNF1B
HNF4A
HOXA5
HOXA9
HP
HPGDS
HPR
HPT
HR
HRG
HRH1
HSD11B1
HSD11B2
HSD17B7
HSD3B2
HSPA5
HTR2A
HTR2B
HTR2C
HTR3A
HTR5A
HTR7
HYOU1
HYP
IAPP
ICAM1
ID1
ID2
ID4
IFNG
IGF1
IGF2
IGF2-AS
IGF2BP2
IGF2R
IGFBP1
IGFBP2
IGFBP3
IGFBP5
IKBKB
IL1
IL1RB
IL15
IL15RA
IL16
IL17A
IL18
IL18R1
IL1A
IL1B
IL1RN
IL2
IL22
IL23R
IL2RA
IL33
IL4
IL5
IL6
IL6R
IL7
IL8
IL9
INHBA
INHBB
INPP5E
INPPL1
INS
INSIG1
INSL3
INSL5
INSR
IP6K1
IPMK
IPW
IRAK4
IRF3
IRF9
IRGM
IRS1
IRS2
ISL1
ITGAM
ITGB2
JAK2
JAZF1
KAL2
KCNJ11
KCNJ8
KCNK2
KCNK4
KCNMA1
KCNQ1
KCNQ1OT1
KCP
KCTD15
KDM3A
KDM4C
KDR
KHK
KIF5B
KIFC3
KIR
KISS1
KISS1R
KL
KLF15
KLF2
KLF5
KLF7
KRAS
KRT18
KSR2
LAMA5
LARP6
LAT
LBP
LCE1C
LCLAT1
LCT
LDLR
LEP
LEPR
LEPROT
LGI1
LIN28B
LIN7C
LIN9
LINGO2
LIPA
LIPC
LIPE
LIPG
LIPH
LITAF
LMF1
LMNA
LPA
LPAR1
LPAR6
LPI
LPIN1
LPIN2
LPL
LPS
LRP1
LRP5
LSR
LTB4R
LTF
LUM
LYPLAL1
LYRM1
LYVE1
MAFA
MAGEL2
MALT1
MAOA
MAP1LC3A
MAP2K1
MAP2K3
MAP2K4
MAP3K14
MAP3K5
MAP3K8
MAP4K3
MAP4K5
MAPK1
MAPK3
MAPK9
MARK2
MARK3
MAT1A
MAT2A
MBD4
MC1R
MC4R
MCAT
MCHR2
MDK
MECP2
MED1
MEPCE
MEST
MFGE8
MFN2
MFRP
MGAT3
MGAT4A
MGLL
MGP
MGRN1
MGST2
MIF
MKKS
MKRN3
MLH1
MLL2
MLL3
MLN
MLT
MLXIP
MLXIPL
MLYCD
MMP1
MMP14
MMP2
MODY2
MGAT1
MGAT2
MPZL2
MRAP
MSH3
MSRA
MSTN
MSX2
MT-CO2
MT-ND2
MT1E
MT2A
MT3
MTCH2
MTFR1
MTMR11
MTMR9
MTNR1B
MVK
MYD88
NAC
NAMPT
NANOS1
NANOS2
NAPEPLD
NAT2
NBR1
NCF1
NCOA1
NCOA2
NCOA3/SRC3
NCOR2
NDN
NDNL1
NEDD4L
NEIL1
NEUROD1
NEUROG3/NGN3
NFE2L1
NFE2L2/NRF2
NFKB1
NFKBIA
NGB
NGF
NGFR
NHE3
NHLH2
NMB
NMBR
NMS
NMU
NMUR2
NNAT
NOD1
NOS1
NOS1AP
NOS2
NOS3
NOX3
NOX4
NPB
NPBWR2/NPBW
NPC1
NPC1L1
NPC2
NPFFR2
NPRC
NPT1
NPW
NPY2R
NRB2
NR1H2
NR1H4/FXR
NR1I2/PXR
NR1I3
NR2C2/TAK1
NR2F2/COUP-TFII
NR3C1
NR3C2
NR4A1/NUR77
NR4A3
NR5A1
NR5A2
NRF1
NRG1
NRIP1/RIP14
NRM
NRP1
NRSN1
NRTN
NRXN3
NS1
NSF
NSP
NT3
NT5C
NT5C2
NTRK2
NUCB2
NUFIP1
O3FAR1
OAZ1
OB
OCA2
OLR1
OPRM1
OR7D4
OS9
OSBP
OSBPL11
OSBPL8/ORP8
OXT
OXTR
P21/CDKN1A
P4HA1
PAI1
PARK7
PARP1
PAX3
PBX1
PCIF1
PCK1
PCK2
PCMT1
PCNT
PCSK1
PCSK4
PCSK7
PCSK9
PCYT2
PDAP1
PDE1A
PDE11A
PDE3A
PDE3B
PDE4B
PDGFR
PDIA3
PDK4
PLIN4
PLIN5
PLSCR1
PLSCR3
PLTP
PNMT
PNO1
POMC
PON1
PON2
PON3
POSTN
PPAR
PPARA
PPARD
PPARG
PPARGC1A
PPIF/CYPD
PPP1R1
PPYR1
PRCP
PRDM16
PRDX3
PREP
PRKACA
PRKAR2B
PRL
PRM1/JHDM2A
PRMT1
PRMT2
PROK2
PRRX1
PSEN1
PSMD9
PTEN
PTGER2
PTGER3
PTGER4
PTGES
PTGIS
PTGS2
PTH
PTH1R
PTN
PTPN11/SHP2
PTPN2
PTPN22
PTPN3
PTPN6
PTX3
PWRN1
PYY
PYY3
QPCTL
QRFP
QRFPR/GPR13
RAF1
RAG2
RAI1
RALA
RAMP2
RARA
RARRES2
RB1
RBBP8
RBFOX1
RBL2
RBP1
RBP4
RDH1
REG3A/PAP
REN
RENBP
RETN/RESISTIN
RGMA
RGS16
RGS2
RGS3
RGS7
RHEB
RHO
RHOA
RHOQ
RIPK3
RNASEH2C/RMI1
RNASEL
RNF4
ROCK1
RORA
RORC
RP1
RP9
RPS19
RPS29
RPS6/S6K1
RPTOR
RUNX1T1
RXFP2
RXFP3
RXFP4
S1A8
S1A9
S1B
SAA1
SAA3P
SAA4
SAA@
SARM1
SCAF1
SCAP
SCARB1
SCD
SCG2
SDC1
SDC3
SDCCAG8
SEC16B
SELPLG
SEPP1
SERPINA12
SERPINA6
SERPINE1
SERPINF1
SF1
SFRP1
SFRP4
SFRP5
SGIP1
SGLT1
SGLT2
SGMS2
SH2B1
SH2B2
SHBG
SIK2
SIM1
SIRT1
SIRT2
SIRT3
SIRT6
SKOR1
SLC13A5
SLC25A13
SLC25A25
SLC27A2
SLC2A12
SLC2A8
SLC3A8
SLC38A4
SLC44A5
SLC4A3
SLC4A4
SLC6A11
SLC6A14
SLC6A2
SLC9A1
SLCO1B3
SLIT3
SMAD3
SMAD4
SMARCA2
SNCA
SOCS1
SOCS3
SOD2
SORBS1
SORCS1
SOX4
SOX5
SOX6
SP7
SPARC
SPHK1
SPP1
SQSTM1
SRC
SREBF1
SREBF2
SSTR5
STAT3
STAT4
STAT5A
STAT5B
STAT6
STC1
STEAP4
STX4
SULT1A1
SULT1E1
SUMO1
SUR
SYCE1L
SYCP2
SYK
TAC4
TACE
TACR1
TAK1
TALDO1
TARDBP
TAS1R1
TAS1R3
TAZ
TBC1D1
TBCA
TBG
TBK1
TBL1Y
TBP
TCF4
TCF7L1
TCF7L2
TCN2
TDO2
TF
TFAM
TFAP2A
TFAP2B
TFCP2/LSF
TFE3
TFF3
THADA
THBS1
THBS2
THEM4
THPO
THRB
THRSP
THY1
TIA1
TICAM1
TIGD7
TIMP1
TIMP3
TIMP4
TIRAP
TLR1
TLR3
TLR4
TLR7
TLR8
TLX2/NCX
TMBIM6/BI1
TMEM18
TMEM27
TMEM37
TMOD3
TNC
TNF
TNFA
TNFR1
TNFR2
TNFRSF14
TNFSF5
TNKS
TNMD
TNNI3K
TPH2
TPO
TR4
TRA2B
TREM1
TRH
TRHR
TRIM3
TRIM32
TRPV4
TSC1
TSC2
TSHR
TSHZ1
TSN
TSPAN8
TSPO
TTD
TTLL7
TTR
TUB
TUFM
TULP1
TULP2
TULP3
TULP4
TUSC5
TXN
TXNIP
TXNRD1
TYK2
UBASH3A
UBC/UCH-L3
UBE3A
UBL5
UCN2
UCN3
UCP1
UCP2
UGT1
UGT1A
UGT1A1
UGT2B7
UNC5C
UQCRC1
USF2
UTS2
VAMP2
VAMP8
VASP
VCAM1
VCAN
VDAC1
VEGFA
VEGFB
VGF
VHR
VIM
VIP
VIPR1
VLDLR
VPS13B
VTI1A
VTN
WDR35
WDTC1
WFS1
WHAMMP3
WNT1B
WNT4
WNT5B
WRN
WT1
WTS
WWOX
WWTR1
XAB2
XBP1
XCL1
XIAP
YY1
ZC3HAV1
ZC3HC1
ZEB1
ZFP36
ZFP36L1
ZFP36L2
ZMPSTE24
ZNF16
ZNF197
ZNF642
ZPLD1

## Sheet: Table D
Table D
Details of the literature evidences for 473 molecule retrieved through Deep Curation Approach. Each molecule is represented with its gene symbol (Column A), approved name (Column B) and the total number of papers (Column C). Also see “http://tinyurl.com/nc3yjj7”.
Gene Symbol	Gene Name	Total Paper: References
ABCA7	ATP-binding cassette, sub-family A (ABC1), member 7	1
ABCG5	ATP-binding cassette, sub-family G (WHITE), member 5	1
ACACB/ACC2	acetyl-CoA carboxylase beta	3
ACADVL	acyl-CoA dehydrogenase, very long chain	1
ace	angiotensin I converting enzyme (peptidyl-dipeptidase A) 1	5
acp1		4
acsm3	acyl-CoA synthetase medium-chain family member 3	1
ada	adenosine deaminase	1
ADAM12	ADAM metallopeptidase domain 12	1
ADAMTS1	ADAM metallopeptidase with thrombospondin type 1 motif, 1	1
ADCYAP1/PACAP	adenylate cyclase activating polypeptide 1 (pituitary)	1
Adfp	perilipin 2	1
Adipoq	adiponectin, C1Q and collagen domain containing	11
adn	complement factor D (adipsin)	1
Adpn	patatin-like phospholipase domain containing 3	1
adra1a	adrenergic, alpha-1A-, receptor	1
adra1b	adrenergic, alpha-1B-, receptor	1
adra2a	adrenergic, alpha-2A-, receptor	5
adra2b	adrenergic, alpha-2B-, receptor	2
ADRB1	adrenergic, beta-1-, receptor	20
adrb2	adrenergic, beta-2-, receptor, surface	1
adrb3	adrenergic, beta-3-, receptor	1
AEBP1 /ACLP	AE binding protein 1	1
Agpat2	1-acylglycerol-3-phosphate O-acyltransferase 2 (lysophosphatidic acid acyltransferase, beta)	1
agrp	agouti related protein homolog (mouse)	1
Agt	angiotensinogen (serpin peptidase inhibitor, clade A, member 8)	1
AGTR2 /AT2	angiotensin II receptor, type 2	1
AHO2	Albright hereditary osteodystrophy-2	1
AHR	aryl hydrocarbon receptor	1
AHSG	alpha-2-HS-glycoprotein	2
AKT1	v-akt murine thymoma viral oncogene homolog 1	2
AKT2	v-akt murine thymoma viral oncogene homolog 2	1
ANGPTL4	angiopoietin-like 4	1
ALMS1		4
AMACR		1
ANGPTL6	angiopoietin-like 6	1
APAF1	apoptotic peptidase activating factor 1	1
ANMA		1
apoa1	apolipoprotein A-I	1
apoa2	apolipoprotein A-II	2
apoa4	apolipoprotein A-IV	2
APOA5	apolipoprotein A-V	1
apob	apolipoprotein B (including Ag(x) antigen)	1
APOC1	apolipoprotein C-I	1
apoc3	apolipoprotein C-III	3
apod	apolipoprotein D	1
apoe	apolipoprotein E	1
AQP7	aquaporin 7	2
AR	androgen receptor	4
ARID5B	AT rich interactive domain 5B (MRF1-like)	1
ASIP/ASP	agouti signaling protein	2
ASPA	aspartoacylase	1
ATP12A		1
ATP8B1		1
ATP1B1		1
ATP1A2	ATPase, Na+/K+ transporting, alpha 2 polypeptide	1
BATF		1
BBS1	Bardet-Biedl syndrome 1	5
BBS2	Bardet-Biedl syndrome 2	2
BBS3		3
BBS4	Bardet-Biedl syndrome 4	4
BBS5	Bardet-Biedl syndrome 5	3
BBS6/MKKS	McKusick-Kaufman syndrome	2
BBS7	Bardet-Biedl syndrome 7	2
BBS8(TTC8)	tetratricopeptide repeat domain 8	1
BDNF	brain-derived neurotrophic factor	1
BF /FB/CFB	complement factor B	1
BMP1	bone morphogenetic protein 1	1
BMP2	bone morphogenetic protein 2	1
BMP3	bone morphogenetic protein 3	1
BMP4	bone morphogenetic protein 4	1
BMP7	bone morphogenetic protein 7	1
BRS3	bombesin-like receptor 3	1
Bscl2	Berardinelli-Seip congenital lipodystrophy 2 (seipin)	5
C3	complement component 3	2
capn10	calpain 10	1
CART	CART prepropeptide	1
CAV1	caveolin 1, caveolae protein, 22kDa	1
CAV3	caveolin 3	1
CBFA2T1/ETO/RUNX1T1	runt-related transcription factor 1; translocated to, 1 (cyclin D-related)	1
CBL	Cbl proto-oncogene, E3 ubiquitin protein ligase	1
CCKAR	cholecystokinin A receptor	2
CCKBR	cholecystokinin B receptor	1
CCND3	cyclin D3	1
CD36	CD36 molecule (thrombospondin receptor)	1
CDH2		1
CDKN1B	cyclin-dependent kinase inhibitor 1B (p27, Kip1)	1
CEBPA	CCAAT/enhancer binding protein (C/EBP), alpha	1
CEBPB	CCAAT/enhancer binding protein (C/EBP), beta	2
CEBPD	CCAAT/enhancer binding protein (C/EBP), delta	2
CHRM3	cholinergic receptor, muscarinic 3	1
CIDEA	cell death-inducing DFFA-like effector a	1
cisd1	CDGSH iron sulfur domain 1	1
CLOCK	clock homolog (mouse)	1
CHM		2
CNR1	cannabinoid receptor 1 (brain)	2
CNTFR	ciliary neurotrophic factor receptor	2
COL8A2		1
comt	catechol-O-methyltransferase	2
CORIN/LRP4	corin, serine peptidase	1
CPE	carboxypeptidase E	1
CPT1A	carnitine palmitoyltransferase 1A (liver)	1
CREB1/ATF2	cAMP responsive element binding protein 1	1
CRH	corticotropin releasing hormone	1
crhr1	corticotropin releasing hormone receptor 1	2
CRHR2	corticotropin releasing hormone receptor 2	2
CTNNBL1	catenin, beta like 1	1
CUGBP1	CUGBP, Elav-like family member 1	1
CYB5R4 /NCB5OR	cytochrome b5 reductase 4	1
CYP19A1	cytochrome P450, family 19, subfamily A, polypeptide 1	1
CYP26A1	cytochrome P450, family 26, subfamily A, polypeptide 1	1
CYP26B1	cytochrome P450, family 26, subfamily B, polypeptide 1	1
CYP7A1	cytochrome P450, family 7, subfamily A, polypeptide 1	1
DBH	dopamine beta-hydroxylase (dopamine beta-monooxygenase)	2
DDIT3	DNA-damage-inducible transcript 3	1
df	complement factor D (adipsin)	1
DGAT1	diacylglycerol O-acyltransferase 1	1
DHCR24	24-dehydrocholesterol reductase	1
DLK1	delta-like 1 homolog (Drosophila)	1
DNAJC3	DnaJ (Hsp40) homolog, subfamily C, member 3	1
DPT	dermatopontin	1
DRD2	dopamine receptor D2	4
drd4	dopamine receptor D4	2
DVL1	dishevelled, dsh homolog 1 (Drosophila)	1
E2F1	E2F transcription factor 1	1
E2F4	E2F transcription factor 4, p107/p130-binding	1
EBF1	early B-cell factor 1	1
EBF2	early B-cell factor 2	1
EGR2	early growth response 2	1
EIF4EBP1	eukaryotic translation initiation factor 4E binding protein 1	1
enpp1	ectonucleotide pyrophosphatase/phosphodiesterase 1	2
EPAS1	endothelial PAS domain protein 1	1
ERK1/MAPK3	mitogen-activated protein kinase 3	1
ERRA	estrogen-related receptor alpha	2
ERRB	estrogen-related receptor beta	1
ERRG	estrogen-related receptor gamma	1
esr1	estrogen receptor 1	3
ESR2	estrogen receptor 2 (ER beta)	1
fabp1	fatty acid binding protein 1, liver	1
fabp2	fatty acid binding protein 2, intestinal	4
fabp4	fatty acid binding protein 4, adipocyte	1
fasn	fatty acid synthase	1
FGF21	fibroblast growth factor 21	1
FOSB	FBJ murine osteosarcoma viral oncogene homolog B	1
FGFR3		3
FKHL18		1
FMR1		3
FOXA2	forkhead box A2	1
foxc2	forkhead box C2 (MFH-1, mesenchyme forkhead 1)	6
Foxo1	forkhead box O1	1
FSHR	follicle stimulating hormone receptor	1
FTO	fat mass and obesity associated	1
FXYD4	FXYD domain containing ion transport regulator 4	1
GABRG3		16
GAD2	glutamate decarboxylase 2 (pancreatic islets and brain, 65kDa)	2
GADD45A	growth arrest and DNA-damage-inducible, alpha	1
GAL	galanin prepropeptide	1
GAMT	guanidinoacetate N-methyltransferase	1
GAS6	growth arrest-specific 6	1
GAST	gastrin	1
GATA2	GATA binding protein 2	1
GATA3	GATA binding protein 3	1
GATA4	GATA binding protein 4	1
gcgr	glucagon receptor	1
gck	glucokinase (hexokinase 4)	3
GDF3	growth differentiation factor 3	1
GDF8	myostatin	3
GFPT1	glutamine--fructose-6-phosphate transaminase 1	2
GFRA2	GDNF family receptor alpha 2	1
GH	growth hormone 1	3
GHR	growth hormone receptor	1
GHRH	growth hormone releasing hormone	1
GHRHR	growth hormone releasing hormone receptor	4
ghrl	ghrelin/obestatin prepropeptide	5
GHSR	growth hormone secretagogue receptor	1
GIPR	gastric inhibitory polypeptide receptor	3
GLO1	glyoxalase I	1
GNAS	GNAS complex locus	20
GNB3	guanine nucleotide binding protein (G protein), beta polypeptide 3	14
GNG3	guanine nucleotide binding protein (G protein), gamma 3	1
GPAT/GPAM	phosphoribosyl pyrophosphate amidotransferase	1
GPC3	glypican 3	8
GPC4	glypican 4	9
GPHB5	glycoprotein hormone beta 5	1
GPR10	prolactin releasing hormone receptor	1
GPR109A	hydroxycarboxylic acid receptor 2	1
GPR120	omega-3 fatty acid receptor 1	1
GPR24	melanin-concentrating hormone receptor 1	3
GPR35		7
GPR40	free fatty acid receptor 1	1
GPR7	neuropeptides B/W receptor 1	1
GPX1	glutathione peroxidase 1	2
GRM5 /mGLU5	glutamate receptor, metabotropic 5	1
gsk3	glycogen synthase kinase 3	1
GSK3B	glycogen synthase kinase 3 beta	1
GYS1	glycogen synthase 1 (muscle)	1
H6PD	hexose-6-phosphate dehydrogenase (glucose 1-dehydrogenase)	1
HCRT	hypocretin (orexin) neuropeptide precursor	2
HDC	histidine decarboxylase	1
HEXB		1
HIF1A	hypoxia inducible factor 1, alpha subunit (basic helix-loop-helix transcription factor)	1
HMGA1	high mobility group AT-hook 1	1
HMGA2	high mobility group AT-hook 2	1
HRH1	DEAH (Asp-Glu-Ala-His) box polypeptide 8	1
HRH3	histamine receptor H3	1
HSD11B1	hydroxysteroid (11-beta) dehydrogenase 1	4
HSD11B2	hydroxysteroid (11-beta) dehydrogenase 2	1
HSD3B1	hydroxy-delta-5-steroid dehydrogenase, 3 beta- and steroid delta-isomerase 1	1
HSPA1B	heat shock 70kDa protein 1B	1
HTR1B	5-hydroxytryptamine (serotonin) receptor 1B, G protein-coupled	1
HTR2A	5-hydroxytryptamine (serotonin) receptor 2A, G protein-coupled	2
htr2c	5-hydroxytryptamine (serotonin) receptor 2C, G protein-coupled	11
HTT/HD	solute carrier family 6 (neurotransmitter transporter, serotonin), member 4	1
ICAM1	intercellular adhesion molecule 1	3
ID3	inhibitor of DNA binding 3, dominant negative helix-loop-helix protein	1
IDE	insulin-degrading enzyme	1
IDLR		2
IDPc/IDH1	isocitrate dehydrogenase 1 (NADP+), soluble	1
igf1	insulin-like growth factor 1 (somatomedin C)	1
igf2	insulin-like growth factor 2 (somatomedin A)	4
IGKC		1
IGFBP6	insulin-like growth factor binding protein 6	1
IL1RN	interleukin 1 receptor antagonist	2
il6	interleukin 6 (interferon, beta 2)	9
IL6R	interleukin 6 receptor	1
IL6st/gp130	interleukin 6 signal transducer (gp130, oncostatin M receptor)	1
ins	insulin	6
insig2	insulin induced gene 2	1
INSR	insulin receptor	6
IRS1	insulin receptor substrate 1	2
irs2	insulin receptor substrate 2	1
IRS3	insulin receptor substrate 3	1
IRS4	insulin receptor substrate 4	1
ISL1	ISL LIM homeobox 1	1
JIP1/MAPK8IP1	mitogen-activated protein kinase 8 interacting protein 1	2
KLF15	Kruppel-like factor 15	1
KLF5	Kruppel-like factor 5 (intestinal)	2
KLF6	Kruppel-like factor 6	1
KLF7	Kruppel-like factor 7 (ubiquitous)	1
kv1.3/KCNA3	potassium voltage-gated channel, shaker-related subfamily, member 3	1
LAL/LIPA	lipase A, lysosomal acid, cholesterol esterase	2
ldlr	low density lipoprotein receptor	1
lep	leptin	8
lepr	leptin receptor	23
LHB	luteinizing hormone beta polypeptide	1
Lif	leukemia inhibitory factor	1
LIFR	leukemia inhibitory factor receptor alpha	1
lipc	lipase, hepatic	1
lipe	lipase, hormone-sensitive	3
lmna	lamin A/C	10
Lpin1	lipin 1	2
Lpin2	lipin 2	1
Lpin3	lipin 3	1
lpl	lipoprotein lipase	2
LRPAP1	low density lipoprotein receptor-related protein associated protein 1	1
Maoa	monoamine oxidase A	1
MACS2		1
MAGEL		13
mc3r	melanocortin 3 receptor	3
mc4r	melanocortin 4 receptor	21
MC5R	melanocortin 5 receptor	2
mcp1	chemokine (C-C motif) ligand 2	1
MECP2	methyl CpG binding protein 2 (Rett syndrome)	3
med12	mediator complex subunit 12	1
MEF2A	myocyte enhancer factor 2A	1
MEF2B	myocyte enhancer factor 2B	1
MEF2C	myocyte enhancer factor 2C	1
MEF2D	myocyte enhancer factor 2D	1
MEHMO		3
MEN1		5
MEST	mesoderm specific transcript homolog (mouse)	1
mGPDH/GPD2	glycerol-3-phosphate dehydrogenase 2	1
Mif	macrophage migration inhibitory factor (glycosylation-inhibiting factor)	1
miR103	microRNA 103	1
miR132	microRNA 132	1
MKRN3		13
MLXIPL /WBSCR14	MLX interacting protein-like	1
MMP11	matrix metallopeptidase 11 (stromelysin 3)	1
MMP19		1
MRXS7		1
MRXS11		2
MT1/MT1A	metallothionein 1A	1
MTTP /mtp	microsomal triglyceride transfer protein	1
MYC	v-myc myelocytomatosis viral oncogene homolog (avian)	1
NCB5OR	cytochrome b5 reductase 4	2
NCOA1	nuclear receptor coactivator 1	1
NCOA3	nuclear receptor coactivator 3	1
NCOR1	nuclear receptor corepressor 1	1
NCOR2	nuclear receptor corepressor 2	1
NDN	necdin homolog (mouse)	10
NHLH2	nescient helix loop helix 2	2
NMB	neuromedin B	1
NOS2A	nitric oxide synthase 2, inducible	1
NPB	neuropeptide B	1
npy	neuropeptide Y	2
NPY1R	neuropeptide Y receptor Y1	1
npy2r	neuropeptide Y receptor Y2	1
npy5r	neuropeptide Y receptor Y5	1
nr0b2	nuclear receptor subfamily 0, group B, member 2	2
NR1H2 /LXRB	nuclear receptor subfamily 1, group H, member 2	1
NR1H3/LXRA	nuclear receptor subfamily 1, group H, member 3	1
NR1I3 /CAR	nuclear receptor subfamily 1, group I, member 3	1
NR2F1	nuclear receptor subfamily 2, group F, member 1	1
nr3c1	nuclear receptor subfamily 3, group C, member 1 (glucocorticoid receptor)	6
NRF2	GA binding protein transcription factor, alpha subunit 60kDa	1
NRIP1	nuclear receptor interacting protein 1	1
NTRK2	neurotrophic tyrosine kinase, receptor, type 2	2
NTSR1	neurotensin receptor 1 (high affinity)	1
NYP1R		1
NYP2R		1
OPRM1	opioid receptor, mu 1	1
ORM1	orosomucoid 1	1
OSM	oncostatin M	2
p21	cyclin-dependent kinase inhibitor 1A (p21, Cip1)	2
PARP1	poly (ADP-ribose) polymerase 1	2
PACAP		1
PAX6	paired box 6	1
Pbef1	nicotinamide phosphoribosyltransferase	1
PCK1	phosphoenolpyruvate carboxykinase 1 (soluble)	1
PCK2	phosphoenolpyruvate carboxykinase 2 (mitochondrial)	1
PCSK1 /PC1/3	proprotein convertase subtilisin/kexin type 1	3
PEG3	paternally expressed 3	1
PEMT/PNMT	phosphatidylethanolamine N-methyltransferase	2
pgr	progesterone receptor	1
plin1	perilipin 1	2
PMCH /MCH	pro-melanin-concentrating hormone	2
PLSCR3		1
PLSCR1		4
PMM2		1
pnmt	phenylethanolamine N-methyltransferase	1
pomc	proopiomelanocortin	2
pon1	paraoxonase 1	4
pon2	paraoxonase 2	1
pon3	paraoxonase 3	1
POR		2
ppara	peroxisome proliferator-activated receptor alpha	2
pparb	peroxisome proliferator-activated receptor beta	3
PPARD	peroxisome proliferator-activated receptor delta	2
pparg	peroxisome proliferator-activated receptor gamma	2
ppargc1a	peroxisome proliferator-activated receptor gamma, coactivator 1 alpha	41
PPP1R3A	protein phosphatase 1, regulatory subunit 3A	3
PPP1R3C		1
PRKAA2	protein kinase, AMP-activated, alpha 2 catalytic subunit	2
PRKAG3		1
PRKAR2B		2
PRKCQ	protein kinase C, theta	1
PRLHR	prolactin releasing hormone receptor	1
PRLR	prolactin receptor	1
PROP1		3
PROX1	prospero homeobox 1	1
Ptgis	prostaglandin I2 (prostacyclin) synthase	1
PTPN1	protein tyrosine phosphatase, non-receptor type 1	6
PTPN11 / SHP2	protein tyrosine phosphatase, non-receptor type 11	3
PTPRF	protein tyrosine phosphatase, receptor type, F	1
PTPNS1		1
PTTG1		1
PWCR1		17
PYY	peptide YY	2
RAI1	retinoic acid induced 1	1
RARA	retinoic acid receptor, alpha	1
RASGRF1	Ras protein-specific guanine nucleotide-releasing factor 1	1
RBL1	retinoblastoma-like 1 (p107)	1
RBL2	retinoblastoma-like 2 (p130)	1
REN	renin	1
retn	resistin	4
RORA	RAR-related orphan receptor A	1
RPS6KA3	ribosomal protein S6 kinase, 70kDa, polypeptide 1	1
RSC1A1	regulatory solute carrier protein, family 1, member 1	1
RXRA	retinoid X receptor, alpha	1
RXRG	retinoid X receptor, gamma	1
scarb1	scavenger receptor class B, member 1	1
Scd1	stearoyl-CoA desaturase (delta-9-desaturase)	1
SDC1	syndecan 1	1
SDC3	syndecan 3	1
serpine1	serpin peptidase inhibitor, clade E (nexin, plasminogen activator inhibitor type 1), member 1	1
SFRP1	secreted frizzled-related protein 1	1
sfrp4	secreted frizzled-related protein 4	1
SGK1	serum/glucocorticoid regulated kinase 1	1
SH2B	SH2B adaptor protein 1	1
SHIP2/INPPL1	inositol polyphosphate phosphatase-like 1	1
SIM1	single-minded homolog 1 (Drosophila)	1
SLC2A2 /GLUT2	solute carrier family 2 (facilitated glucose transporter), member 2	17
Slc2a4	solute carrier family 2 (facilitated glucose transporter), member 4	1
SLC6A14	solute carrier family 6 (amino acid transporter), member 14	2
SLC6A3	solute carrier family 6 (neurotransmitter transporter, dopamine), member 3	1
SMAD3	SMAD family member 3	1
SOAT2	sterol O-acyltransferase 2	1
socs3	suppressor of cytokine signaling 3	2
SORBS1	sorbin and SH3 domain containing 1	1
SOX8	SRY (sex determining region Y)-box 8	2
Sp1	Sp1 transcription factor	1
SPARC	secreted protein, acidic, cysteine-rich (osteonectin)	1
SREBF1	sterol regulatory element binding transcription factor 1	2
STAT1	signal transducer and activator of transcription 1, 91kDa	1
stat3	signal transducer and activator of transcription 3 (acute-phase response factor)	2
stat5	signal transducer and activator of transcription 5A	1
tcf1	HNF1 homeobox A	2
tgfb1	transforming growth factor, beta 1	1
th	tyrosine hydroxylase	3
THRA	thyroid hormone receptor, alpha	1
THRB	thyroid hormone receptor, beta	1
TIS7/IFRD1	interferon-related developmental regulator 1	1
tnfa	tumor necrosis factor	5
tnfb/LTA	lymphotoxin alpha (TNF superfamily, member 1)	1
TNFRSF1B	tumor necrosis factor receptor superfamily, member 1B	1
TRIB3	tribbles homolog 3 (Drosophila)	1
TSP1	thrombospondin 1	1
TUB	tubby homolog (mouse)	1
Twist1	twist homolog 1 (Drosophila)	1
TXNIP	thioredoxin interacting protein	1
ubl5	ubiquitin-like 5	1
UBR1		1
ucp1	uncoupling protein 1 (mitochondrial, proton carrier)	7
ucp2	uncoupling protein 2 (mitochondrial, proton carrier)	12
ucp3	uncoupling protein 3 (mitochondrial, proton carrier)	11
VDR	vitamin D (1,25- dihydroxyvitamin D3) receptor	3
VGF	VGF nerve growth factor inducible	1
VLDLR	very low density lipoprotein receptor	1
VSX1		1
WBSCR14		1
WDTC1	WD and tetratricopeptide repeats 1	1
WNT1	wingless-type MMTV integration site family, member 1	1
WNT10B	wingless-type MMTV integration site family, member 10B	6
WNT5B	wingless-type MMTV integration site family, member 5B	1
WT1		2
ZFP36	zinc finger protein 36, C3H type, homolog (mouse)	1
	TOTAL	938

## Sheet: Table E
Table E
	Classification of genes.
	Color Code	Classification of genes	Frequency of genes
		Genes reported in obesity in humans.	389
		Lesser-studied (reported) genes reported in syndromes.	24
		Lesser studied (reported) genes with little information on interactions.	60
	Total		473
S.No.	Comprehensive Map - Gene List		Less-studied Genes
	Gene	Approved Name	Gene	Approved Name
1	ABCA7	ATP-binding cassette, sub-family A (ABC1), member 7	ALMS1	Alstrom syndrome 1
2	ABCG5	ATP-binding cassette, sub-family G (WHITE), member 5	ANMA	Anisomastia
3	ACACB/ACC2	acetyl-CoA carboxylase beta	BBS3	ADP-ribosylation factor-like 6
4	ACADVL	acyl-CoA dehydrogenase, very long chain	COH1	vacuolar protein sorting 13 homolog B (yeast)
5	ace	angiotensin I converting enzyme (peptidyl-dipeptidase A) 1	DIO1	deiodinase, iodothyronine, type I
6	acsm3	acyl-CoA synthetase medium-chain family member 3	GABRG3	gamma-aminobutyric acid (GABA) A receptor, gamma 3
7	ada	adenosine deaminase	GPC1	glypican 1
8	ADAM12	ADAM metallopeptidase domain 12	IPW	imprinted in Prader-Willi syndrome (non-protein coding)
9	ADAMTS1	ADAM metallopeptidase with thrombospondin type 1 motif, 1	MAGEL2	MAGE-like 2
10	ADCYAP1/PACAP	adenylate cyclase activating polypeptide 1 (pituitary)	MEHMO	mental retardation, epileptic seizures, hypogonadism and -genitalism, microcephaly and obesity syndrome
11	Adfp	perilipin 2	MEN1	multiple endocrine neoplasia I
12	Adipoq	adiponectin, C1Q and collagen domain containing	MRXS11	mental retardation, X-linked, syndromic 11
13	Adpn	patatin-like phospholipase domain containing 3	MRXS7	mental retardation, X-linked, syndromic 7
14	adra1a	adrenergic, alpha-1A-, receptor	PHF6 e	PHD finger protein 6
15	adra1b	adrenergic, alpha-1B-, receptor	POR	P450 (cytochrome) oxidoreductase
16	adra2a	adrenergic, alpha-2A-, receptor	PROP1	PROP paired-like homeobox 1
17	adra2b	adrenergic, alpha-2B-, receptor	PWCR1	small nucleolar RNA, C/D box 116 cluster
18	ADRB1	adrenergic, beta-1-, receptor	RPS6KA3	ribosomal protein S6 kinase, 90kDa, polypeptide 3
19	adrb2	adrenergic, beta-2-, receptor, surface	SGBS2	Simpson-Golabi-Behmel syndrome, type 2
20	adrb3	adrenergic, beta-3-, receptor	SNRPN	small nuclear ribonucleoprotein polypeptide N
21	AEBP1 /ACLP	AE binding protein 1	TBX3	T-box 3
22	Agpat2	1-acylglycerol-3-phosphate O-acyltransferase 2 (lysophosphatidic acid acyltransferase, beta)	UBR1	ubiquitin protein ligase E3 component n-recognin 1
23	agrp	agouti related protein homolog (mouse)	WT1	Wilms tumor 1
24	Agt	angiotensinogen (serpin peptidase inhibitor, clade A, member 8)	WTS	Wilson-Turner X-linked mental retardation syndrome
25	AGTR2 /AT2	angiotensin II receptor, type 2	A4GALT	alpha 1,4-galactosyltransferase
26	AHO2	Albright hereditary osteodystrophy-2	ABCC8	ATP-binding cassette, sub-family C (CFTR/MRP), member 8
27	AHSG	alpha-2-HS-glycoprotein	acp1	acid phosphatase 1, soluble
28	AKT1	v-akt murine thymoma viral oncogene homolog 1	AK1	adenylate kinase 1
29	AKT2	v-akt murine thymoma viral oncogene homolog 2	ALPI	alkaline phosphatase, intestinal
30	ANGPTL4	angiopoietin-like 4	AMACR	alpha-methylacyl-CoA racemase
31	ANGPTL6	angiopoietin-like 6	ATP12A	ATPase, H+/K+ transporting, nongastric, alpha polypeptide
32	APAF1	apoptotic peptidase activating factor 1	ATP1B1	ATPase, Na+/K+ transporting, beta 1 polypeptide
33	apoa1	apolipoprotein A-I	ATP8B1	ATPase, aminophospholipid transporter, class I, type 8B, member 1
34	apoa2	apolipoprotein A-II	BATF	basic leucine zipper transcription factor, ATF-like
35	apoa4	apolipoprotein A-IV	BUB1B	budding uninhibited by benzimidazoles 1 homolog beta (yeast)
36	APOA5	apolipoprotein A-V	CDH2	cadherin 2, type 1, N-cadherin (neuronal)
37	apob	apolipoprotein B (including Ag(x) antigen)	CHM	choroideremia (Rab escort protein 1)
38	APOC1	apolipoprotein C-I	COL8A2	collagen, type VIII, alpha 2
39	apoc3	apolipoprotein C-III	CYP11B2	cytochrome P450, family 11, subfamily B, polypeptide 2
40	apod	apolipoprotein D	CYP2D6	cytochrome P450, family 2, subfamily D, polypeptide 6
41	apoe	apolipoprotein E	DRD3	dopamine receptor D3
42	AQP7	aquaporin 7	EREG	epiregulin
43	AR	androgen receptor	ESD	esterase D
44	ARID5B	AT rich interactive domain 5B (MRF1-like)	FGFR3	fibroblast growth factor receptor 3
45	ASIP/ASP	agouti signaling protein	FKHL18 /FOXS1	forkhead box S1
46	ASPA	aspartoacylase	FMR1	fragile X mental retardation 1
47	ATP1A2	ATPase, Na+/K+ transporting, alpha 2 polypeptide	GPR35	G protein-coupled receptor 35
48	BBS1	Bardet-Biedl syndrome 1	GRM8	glutamate receptor, metabotropic 8
49	BBS2	Bardet-Biedl syndrome 2	GYPA	glycophorin A (MNS blood group)
50	BBS4	Bardet-Biedl syndrome 4	HEXB	hexosaminidase B (beta polypeptide)
51	BBS5	Bardet-Biedl syndrome 5	IGKC	immunoglobulin kappa constant
52	BBS7	Bardet-Biedl syndrome 7	KCNJ11	potassium inwardly-rectifying channel, subfamily J, member 11
53	BBS8(TTC8)	tetratricopeptide repeat domain 8	KEL	Kell blood group, metallo-endopeptidase
54	BDNF	brain-derived neurotrophic factor	MACS2	MARCKS-like 1
55	BF /FB/CFB	complement factor B	MKRN3	makorin ring finger protein 3
56	BMP7	bone morphogenetic protein 7	MMP19	matrix metallopeptidase 19
57	BRS3	bombesin-like receptor 3	NPR3	natriuretic peptide receptor C/guanylate cyclase C (atrionatriuretic peptide receptor C)
58	Bscl2	Berardinelli-Seip congenital lipodystrophy 2 (seipin)	PCSK1N	proprotein convertase subtilisin/kexin type 1 inhibitor
59	C3	complement component 3	PGD/g6pd	phosphogluconate dehydrogenase
60	capn10	calpain 10	PIK3R1 /p58a	phosphoinositide-3-kinase, regulatory subunit 1 (alpha)
61	CART	CART prepropeptide	PIP5K2B	phosphatidylinositol-5-phosphate 4-kinase, type II, beta
62	CAV1	caveolin 1, caveolae protein, 22kDa	PLA2G1B /PLA2	phospholipase A2, group IB (pancreas)
63	CAV3	caveolin 3	PLSCR1	phospholipid scramblase 1
64	CBFA2T1/ETO/RUNX1T1	runt-related transcription factor 1; translocated to, 1 (cyclin D-related)	PLSCR3	phospholipid scramblase 3
65	CBL	Cbl proto-oncogene, E3 ubiquitin protein ligase	PMM2	phosphomannomutase 2
66	CCKAR	cholecystokinin A receptor	PPP1R3C	protein phosphatase 1, regulatory subunit 3C
67	CCKBR	cholecystokinin B receptor	PRKAG3	protein kinase, AMP-activated, gamma 3 non-catalytic subunit
68	CCND3	cyclin D3	PRKAR2B	protein kinase, cAMP-dependent, regulatory, type II, beta
69	CD36	CD36 molecule (thrombospondin receptor)	PTPNS1	signal-regulatory protein alpha
70	CDKN1B	cyclin-dependent kinase inhibitor 1B (p27, Kip1)	PTTG1	pituitary tumor-transforming 1
71	CEBPA	CCAAT/enhancer binding protein (C/EBP), alpha	RETNLB	resistin like beta
72	CEBPB	CCAAT/enhancer binding protein (C/EBP), beta	SLC6A1	solute carrier family 6 (neurotransmitter transporter, GABA), member 1
73	CEBPD	CCAAT/enhancer binding protein (C/EBP), delta	STK25	serine/threonine kinase 25
74	CHRM3	cholinergic receptor, muscarinic 3	TKT	transketolase
75	CIDEA	cell death-inducing DFFA-like effector a	UNC5C	unc-5 homolog C (C. elegans)
76	cisd1	CDGSH iron sulfur domain 1	VSX1	visual system homeobox 1
77	CLOCK	clock homolog (mouse)	ZNF642	zinc finger protein 642
78	CNR1	cannabinoid receptor 1 (brain)	QPCTL	glutaminyl-peptide cyclotransferase-like
79	CNTFR	ciliary neurotrophic factor receptor	cd19	CD19 molecule
80	comt	catechol-O-methyltransferase	Gna14	guanine nucleotide binding protein (G protein), alpha 14
81	CORIN/LRP4	corin, serine peptidase	ler2
82	CPE	carboxypeptidase E	slc24a3	solute carrier family 24 (sodium/potassium/calcium exchanger), member 3
83	CPT1A	carnitine palmitoyltransferase 1A (liver)	Dlgap1	discs, large (Drosophila) homolog-associated protein 1
84	CRH	corticotropin releasing hormone	Folr2	folate receptor 2 (fetal)
85	crhr1	corticotropin releasing hormone receptor 1
86	CRHR2	corticotropin releasing hormone receptor 2
87	CTNNBL1	catenin, beta like 1
88	CUGBP1	CUGBP, Elav-like family member 1
89	CYB5R4 /NCB5OR	cytochrome b5 reductase 4
90	CYP19A1	cytochrome P450, family 19, subfamily A, polypeptide 1
91	CYP26A1	cytochrome P450, family 26, subfamily A, polypeptide 1
92	CYP26B1	cytochrome P450, family 26, subfamily B, polypeptide 1
93	CYP7A1	cytochrome P450, family 7, subfamily A, polypeptide 1
94	DBH	dopamine beta-hydroxylase (dopamine beta-monooxygenase)
95	df	complement factor D (adipsin)
96	DGAT1	diacylglycerol O-acyltransferase 1
97	DHCR24	24-dehydrocholesterol reductase
98	DLK1	delta-like 1 homolog (Drosophila)
99	DNAJC3	DnaJ (Hsp40) homolog, subfamily C, member 3
100	DPT	dermatopontin
101	DRD2	dopamine receptor D2
102	drd4	dopamine receptor D4
103	EBF2	early B-cell factor 2
104	EIF4EBP1	eukaryotic translation initiation factor 4E binding protein 1
105	enpp1	ectonucleotide pyrophosphatase/phosphodiesterase 1
106	EPAS1	endothelial PAS domain protein 1
107	ERK1/MAPK3	mitogen-activated protein kinase 3
108	ERRA	estrogen-related receptor alpha
109	ERRB	estrogen-related receptor beta
110	ERRG	estrogen-related receptor gamma
111	esr1	estrogen receptor 1
112	ESR2	estrogen receptor 2 (ER beta)
113	fabp1	fatty acid binding protein 1, liver
114	fabp2	fatty acid binding protein 2, intestinal
115	fabp4	fatty acid binding protein 4, adipocyte
116	fasn	fatty acid synthase
117	FGF21	fibroblast growth factor 21
118	FOSB	FBJ murine osteosarcoma viral oncogene homolog B
119	FOXA2	forkhead box A2
120	foxc2	forkhead box C2 (MFH-1, mesenchyme forkhead 1)
121	FSHR	follicle stimulating hormone receptor
122	FTO	fat mass and obesity associated
123	FXYD4	FXYD domain containing ion transport regulator 4
124	GAD2	glutamate decarboxylase 2 (pancreatic islets and brain, 65kDa)
125	GAL	galanin prepropeptide
126	GAMT	guanidinoacetate N-methyltransferase
127	GAS6	growth arrest-specific 6
128	GAST	gastrin
129	gcgr	glucagon receptor
130	gck	glucokinase (hexokinase 4)
131	GDF3	growth differentiation factor 3
132	GDF8	myostatin
133	GFPT1	glutamine--fructose-6-phosphate transaminase 1
134	GFRA2	GDNF family receptor alpha 2
135	GH	growth hormone 1
136	GHR	growth hormone receptor
137	GHRH	growth hormone releasing hormone
138	GHRHR	growth hormone releasing hormone receptor
139	ghrl	ghrelin/obestatin prepropeptide
140	GHSR	growth hormone secretagogue receptor
141	GIPR	gastric inhibitory polypeptide receptor
142	GLO1	glyoxalase I
143	GNAS	GNAS complex locus
144	GNB3	guanine nucleotide binding protein (G protein), beta polypeptide 3
145	GNG3	guanine nucleotide binding protein (G protein), gamma 3
146	GPAT/GPAM	phosphoribosyl pyrophosphate amidotransferase
147	GPC3	glypican 3
148	GPC4	glypican 4
149	GPHB5	glycoprotein hormone beta 5
150	GPR10	prolactin releasing hormone receptor
151	GPR109A	hydroxycarboxylic acid receptor 2
152	GPR120	omega-3 fatty acid receptor 1
153	GPR24	melanin-concentrating hormone receptor 1
154	GPR40	free fatty acid receptor 1
155	GPR7	neuropeptides B/W receptor 1
156	GPX1	glutathione peroxidase 1
157	GRM5 /mGLU5	glutamate receptor, metabotropic 5
158	gsk3	glycogen synthase kinase 3
159	GSK3B	glycogen synthase kinase 3 beta
160	GYS1	glycogen synthase 1 (muscle)
161	H6PD	hexose-6-phosphate dehydrogenase (glucose 1-dehydrogenase)
162	HCRT	hypocretin (orexin) neuropeptide precursor
163	HDC	histidine decarboxylase
164	HIF1A	hypoxia inducible factor 1, alpha subunit (basic helix-loop-helix transcription factor)
165	HMGA2	high mobility group AT-hook 2
166	HRH1	DEAH (Asp-Glu-Ala-His) box polypeptide 8
167	HRH3	histamine receptor H3
168	HSD11B1	hydroxysteroid (11-beta) dehydrogenase 1
169	HSD11B2	hydroxysteroid (11-beta) dehydrogenase 2
170	HSD3B1	hydroxy-delta-5-steroid dehydrogenase, 3 beta- and steroid delta-isomerase 1
171	HSPA1B	heat shock 70kDa protein 1B
172	HTR1B	5-hydroxytryptamine (serotonin) receptor 1B, G protein-coupled
173	HTR2A	5-hydroxytryptamine (serotonin) receptor 2A, G protein-coupled
174	htr2c	5-hydroxytryptamine (serotonin) receptor 2C, G protein-coupled
175	HTT/HD	solute carrier family 6 (neurotransmitter transporter, serotonin), member 4
176	ICAM1	intercellular adhesion molecule 1
177	IDE	insulin-degrading enzyme
178	IDPc/IDH1	isocitrate dehydrogenase 1 (NADP+), soluble
179	igf1	insulin-like growth factor 1 (somatomedin C)
180	igf2	insulin-like growth factor 2 (somatomedin A)
181	IGFBP6	insulin-like growth factor binding protein 6
182	IL1RN	interleukin 1 receptor antagonist
183	il6	interleukin 6 (interferon, beta 2)
184	IL6R	interleukin 6 receptor
185	ins	insulin
186	INSR	insulin receptor
187	IRS1	insulin receptor substrate 1
188	irs2	insulin receptor substrate 2
189	ISL1	ISL LIM homeobox 1
190	JIP1/MAPK8IP1	mitogen-activated protein kinase 8 interacting protein 1
191	KLF5	Kruppel-like factor 5 (intestinal)
192	kv1.3/KCNA3	potassium voltage-gated channel, shaker-related subfamily, member 3
193	LAL/LIPA	lipase A, lysosomal acid, cholesterol esterase
194	ldlr	low density lipoprotein receptor
195	lep	leptin
196	lepr	leptin receptor
197	LHB	luteinizing hormone beta polypeptide
198	lipc	lipase, hepatic
199	lipe	lipase, hormone-sensitive
200	lmna	lamin A/C
201	Lpin1	lipin 1
202	lpl	lipoprotein lipase
203	LRPAP1	low density lipoprotein receptor-related protein associated protein 1
204	Maoa	monoamine oxidase A
205	mc3r	melanocortin 3 receptor
206	mc4r	melanocortin 4 receptor
207	MC5R	melanocortin 5 receptor
208	mcp1	chemokine (C-C motif) ligand 2
209	MECP2	methyl CpG binding protein 2 (Rett syndrome)
210	med12	mediator complex subunit 12
211	MEST	mesoderm specific transcript homolog (mouse)
212	mGPDH/GPD2	glycerol-3-phosphate dehydrogenase 2
213	miR103	microRNA 103
214	miR132	microRNA 132
215	MLXIPL /WBSCR14	MLX interacting protein-like
216	MMP11	matrix metallopeptidase 11 (stromelysin 3)
217	MT1/MT1A	metallothionein 1A
218	MTTP /mtp	microsomal triglyceride transfer protein
219	MYC	v-myc myelocytomatosis viral oncogene homolog (avian)
220	NCB5OR	cytochrome b5 reductase 4
221	NCOA3	nuclear receptor coactivator 3
222	NDN	necdin homolog (mouse)
223	NHLH2	nescient helix loop helix 2
224	NMB	neuromedin B
225	NOS2A	nitric oxide synthase 2, inducible
226	NPB	neuropeptide B
227	npy	neuropeptide Y
228	NPY1R	neuropeptide Y receptor Y1
229	npy2r	neuropeptide Y receptor Y2
230	npy5r	neuropeptide Y receptor Y5
231	nr0b2	nuclear receptor subfamily 0, group B, member 2
232	NR1H2 /LXRB	nuclear receptor subfamily 1, group H, member 2
233	NR1I3 /CAR	nuclear receptor subfamily 1, group I, member 3
234	nr3c1	nuclear receptor subfamily 3, group C, member 1 (glucocorticoid receptor)
235	NRF2	GA binding protein transcription factor, alpha subunit 60kDa
236	NTRK2	neurotrophic tyrosine kinase, receptor, type 2
237	NTSR1	neurotensin receptor 1 (high affinity)
238	OPRM1	opioid receptor, mu 1
239	ORM1	orosomucoid 1
240	p21	cyclin-dependent kinase inhibitor 1A (p21, Cip1)
241	PARP1	poly (ADP-ribose) polymerase 1
242	PAX6	paired box 6
243	PCSK1 /PC1/3	proprotein convertase subtilisin/kexin type 1
244	PEG3	paternally expressed 3
245	PEMT/PNMT	phosphatidylethanolamine N-methyltransferase
246	pgr	progesterone receptor
247	plin1	perilipin 1
248	PMCH /MCH	pro-melanin-concentrating hormone
249	pnmt	phenylethanolamine N-methyltransferase
250	pomc	proopiomelanocortin
251	pon1	paraoxonase 1
252	pon2	paraoxonase 2
253	pon3	paraoxonase 3
254	ppara	peroxisome proliferator-activated receptor alpha
255	pparb	peroxisome proliferator-activated receptor beta
256	PPARD	peroxisome proliferator-activated receptor delta
257	pparg	peroxisome proliferator-activated receptor gamma
258	ppargc1a	peroxisome proliferator-activated receptor gamma, coactivator 1 alpha
259	PPP1R3A	protein phosphatase 1, regulatory subunit 3A
260	PRKAA2	protein kinase, AMP-activated, alpha 2 catalytic subunit
261	PRKCQ	protein kinase C, theta
262	PRLHR	prolactin releasing hormone receptor
263	PROX1	prospero homeobox 1
264	PTPN1	protein tyrosine phosphatase, non-receptor type 1
265	PTPN11 / SHP2	protein tyrosine phosphatase, non-receptor type 11
266	PTPRF	protein tyrosine phosphatase, receptor type, F
267	PYY	peptide YY
268	RAI1	retinoic acid induced 1
269	RASGRF1	Ras protein-specific guanine nucleotide-releasing factor 1
270	REN	renin
271	retn	resistin
272	RPS6KB1	ribosomal protein S6 kinase, 70kDa, polypeptide 1
273	RSC1A1	regulatory solute carrier protein, family 1, member 1
274	RXRG	retinoid X receptor, gamma
275	scarb1	scavenger receptor class B, member 1
276	Scd1	stearoyl-CoA desaturase (delta-9-desaturase)
277	SDC1	syndecan 1
278	SDC3	syndecan 3
279	serpine1	serpin peptidase inhibitor, clade E (nexin, plasminogen activator inhibitor type 1), member 1
280	SFRP1	secreted frizzled-related protein 1
281	SGK1	serum/glucocorticoid regulated kinase 1
282	SH2B	SH2B adaptor protein 1
283	SHIP2/INPPL1	inositol polyphosphate phosphatase-like 1
284	SIM1	single-minded homolog 1 (Drosophila)
285	SLC2A2 /GLUT2	solute carrier family 2 (facilitated glucose transporter), member 2
286	Slc2a4	solute carrier family 2 (facilitated glucose transporter), member 4
287	SLC6A14	solute carrier family 6 (amino acid transporter), member 14
288	SLC6A3	solute carrier family 6 (neurotransmitter transporter, dopamine), member 3
289	SOAT2	sterol O-acyltransferase 2
290	socs3	suppressor of cytokine signaling 3
291	SORBS1	sorbin and SH3 domain containing 1
292	SOX8	SRY (sex determining region Y)-box 8
293	SPARC	secreted protein, acidic, cysteine-rich (osteonectin)
294	SREBF1	sterol regulatory element binding transcription factor 1
295	stat3	signal transducer and activator of transcription 3 (acute-phase response factor)
296	stat5	signal transducer and activator of transcription 5A
297	tcf1	HNF1 homeobox A
298	tgfb1	transforming growth factor, beta 1
299	th	tyrosine hydroxylase
300	THRA	thyroid hormone receptor, alpha
301	THRB	thyroid hormone receptor, beta
302	TIS7/IFRD1	interferon-related developmental regulator 1
303	tnfa	tumor necrosis factor
304	tnfb/LTA	lymphotoxin alpha (TNF superfamily, member 1)
305	TNFRSF1B	tumor necrosis factor receptor superfamily, member 1B
306	TSP1	thrombospondin 1
307	TUB	tubby homolog (mouse)
308	TXNIP	thioredoxin interacting protein
309	ubl5	ubiquitin-like 5
310	ucp1	uncoupling protein 1 (mitochondrial, proton carrier)
311	ucp2	uncoupling protein 2 (mitochondrial, proton carrier)
312	ucp3	uncoupling protein 3 (mitochondrial, proton carrier)
313	VDR	vitamin D (1,25- dihydroxyvitamin D3) receptor
314	VGF	VGF nerve growth factor inducible
315	VLDLR	very low density lipoprotein receptor
316	WDTC1	WD and tetratricopeptide repeats 1
317	WNT10B	wingless-type MMTV integration site family, member 10B
318	ZFP36	zinc finger protein 36, C3H type, homolog (mouse)
319	adn	complement factor D (adipsin)
320	AHR	aryl hydrocarbon receptor
321	BBS6/MKKS	McKusick-Kaufman syndrome
322	BMP1	bone morphogenetic protein 1
323	BMP2	bone morphogenetic protein 2
324	BMP3	bone morphogenetic protein 3
325	BMP4	bone morphogenetic protein 4
326	CREB1/ATF2	cAMP responsive element binding protein 1
327	DDIT3	DNA-damage-inducible transcript 3
328	DVL1	dishevelled, dsh homolog 1 (Drosophila)
329	E2F1	E2F transcription factor 1
330	E2F4	E2F transcription factor 4, p107/p130-binding
331	EBF1	early B-cell factor 1
332	EGR2	early growth response 2
333	Foxo1	forkhead box O1
334	GADD45A	growth arrest and DNA-damage-inducible, alpha
335	GATA2	GATA binding protein 2
336	GATA3	GATA binding protein 3
337	GATA4	GATA binding protein 4
338	HMGA1	high mobility group AT-hook 1
339	ID3	inhibitor of DNA binding 3, dominant negative helix-loop-helix protein
340	IL6st/gp130	interleukin 6 signal transducer (gp130, oncostatin M receptor)
341	insig2	insulin induced gene 2
342	IRS3	insulin receptor substrate 3
343	IRS4	insulin receptor substrate 4
344	KLF15	Kruppel-like factor 15
345	KLF6	Kruppel-like factor 6
346	KLF7	Kruppel-like factor 7 (ubiquitous)
347	Lif	leukemia inhibitory factor
348	LIFR	leukemia inhibitory factor receptor alpha
349	Lpin2	lipin 2
350	Lpin3	lipin 3
351	MEF2A	myocyte enhancer factor 2A
352	MEF2B	myocyte enhancer factor 2B
353	MEF2C	myocyte enhancer factor 2C
354	MEF2D	myocyte enhancer factor 2D
355	Mif	macrophage migration inhibitory factor (glycosylation-inhibiting factor)
356	NCOA1	nuclear receptor coactivator 1
357	NCOR1	nuclear receptor corepressor 1
358	NCOR2	nuclear receptor corepressor 2
359	NR1H3/LXRA	nuclear receptor subfamily 1, group H, member 3
360	NR2F1	nuclear receptor subfamily 2, group F, member 1
361	NRIP1	nuclear receptor interacting protein 1
362	OSM	oncostatin M
363	Pbef1	nicotinamide phosphoribosyltransferase
364	PCK1	phosphoenolpyruvate carboxykinase 1 (soluble)
365	PCK2	phosphoenolpyruvate carboxykinase 2 (mitochondrial)
366	PRLR	prolactin receptor
367	Ptgis	prostaglandin I2 (prostacyclin) synthase
368	RARA	retinoic acid receptor, alpha
369	RBL1	retinoblastoma-like 1 (p107)
370	RBL2	retinoblastoma-like 2 (p130)
371	RORA	RAR-related orphan receptor A
372	RXRA	retinoid X receptor, alpha
373	sfrp4	secreted frizzled-related protein 4
374	SMAD3	SMAD family member 3
375	Sp1	Sp1 transcription factor
376	STAT1	signal transducer and activator of transcription 1, 91kDa
377	TRIB3	tribbles homolog 3 (Drosophila)
378	Twist1	twist homolog 1 (Drosophila)
379	WNT1	wingless-type MMTV integration site family, member 1
380	WNT5B	wingless-type MMTV integration site family, member 5B
381	yy1	YY1 transcription factor
382	ATp10a	ATPase, class V, type 10A
383	vcam1	vascular cell adhesion molecule 1
384	gch1	GTP cyclohydrolase 1
385	cnr2	cannabinoid receptor 2 (macrophage)
386	f11r	F11 receptor
387	gabarapl1	GABA(A) receptor-associated protein like 1
388	FDFT1	farnesyl-diphosphate farnesyltransferase 1
389	WISP1	WNT1 inducible signaling pathway protein 1

## Sheet: Table E cont.
		List of Syndromes where obesity is one of the reported phenotype.	Example(s) of key genes implicated in syndrome
		Alstrom syndrome 1	ALMS1
		Prader-Willi syndrome	SNRPN,IPW,GABRG3
		Wilson-Turner X-linked mental retardation syndrome	WTS
		Bardet-Biedl syndrome	BBS
		Cohen Syndrome	COH1
		X-linked mental retardation	MRXS11,MRXS7
		Simpson-Golabi-Behmel syndrome	SGBS2
		Mental retardation, epileptic seizures, hypogonadism and -genitalism, microcephaly and obesity syndrome	MEHMO

## Sheet: Table F
Table F
	Details of the species (nodes) and reactions (interactions) participating in the comprehensive map. The species are classified into various classes such as protein, gene, and drugs.
	Species List
S No	Class	Id	Name
1	COMPLEX	s135	EGR1-MAPK
2	COMPLEX	s1022	PON3-HDL
3	COMPLEX	s1028	PON1-HDL			Each class of species	Total Count
4	COMPLEX	s1046	Urocortin,CRHR1
5	COMPLEX	s1048	Urocortin-CRHR2			COMPLEX	62
6	COMPLEX	s1053	MCH-MCHR1			DEGRADED	3
7	COMPLEX	s1056	NPY-y1- y5 receptor			DRUG	3
8	COMPLEX	s1069	CNTF-CNTFR ALPHA-LIFR BETA-GP130			GENE	115
9	COMPLEX	s1078	TNF ALPHA-TNF RECEPTOR			ION	1
10	COMPLEX	s1081	TNF ALPHA-TNFR2			PHENOTYPE	3
11	COMPLEX	s1097	SOS-SHP2			PROTEIN	510
12	COMPLEX	s1124	PPRE-ESR1			RNA	23
13	COMPLEX	s1127	lep-ob-rb-jak2-socs-stat5-stat1-stat3			SIMPLE_MOLECULE	83
14	COMPLEX	s1144	BETA ARRESTIN-ADRBp			UNKNOWN	1
15	COMPLEX	s1161	ghrelin-GHSR				804
16	COMPLEX	s1183	RXR ALPHA-PPAR GAMMA 2
17	COMPLEX	s12	WDTC1-HDAC3-histone
18	COMPLEX	s1203	C/EBP BETA-SP1-HMGA1-AP 2alpha
19	COMPLEX	s1210	WDTC1-HDAC3-histone
20	COMPLEX	s1223	SMAD4-SMAD3-ATF2p
21	COMPLEX	s1231	NR3C1-NR3C1
22	COMPLEX	s1234	PPAR GAMMA-RXR
23	COMPLEX	s1258	CBP/P300-SMAD4
24	COMPLEX	s1275	WDTC1,HDAC3,histone75
25	COMPLEX	s1278	MCP1-CCR2
26	COMPLEX	s1330	bbs2,bbglucocorticoids,glucocorticoid receptor,bbs6
27	COMPLEX	s1342	ASP-C5L2 receptor-C3a
28	COMPLEX	s1354	CCK-CCKBR
29	COMPLEX	s1397	FSH-FSHR
30	COMPLEX	s1400	ESR2-Estrogen
31	COMPLEX	s1406	CHIF-Na+ K+ ATPase
32	COMPLEX	s1422	PGC 1 ALPHA
33	COMPLEX	s1433	GDF3-ALK7-Cripto
34	COMPLEX	s1448	GIP-GIPR
35	COMPLEX	s1463	GPA2,GPB5
36	COMPLEX	s1562	PAX6-cMAT-MATb
37	COMPLEX	s1611	PROX1-AFP
38	COMPLEX	s1623	RasGRF1-NMDA
39	COMPLEX	s1626	RasGRF1-AMPA
40	COMPLEX	s1640	TYK2-SHB2
41	COMPLEX	s1650	T3-THRA
42	COMPLEX	s1653	T3-THRB
43	COMPLEX	s1659	CHREBP,P300,TXNIP
44	COMPLEX	s1665	VDR-Vitamin D
45	COMPLEX	s4	glucocorticoids-glucocorticoid receptor
46	COMPLEX	s410	PGC 1 ALPHA,PGC1 BETA,UCP1
47	COMPLEX	s63	APOE-APOB-APOA5-APOC1-APOC3-APOC2
48	COMPLEX	s792	BMP1,TLD like proteinase
49	COMPLEX	s799	C/EBP BETA,LIP
50	COMPLEX	s822	WNT-FZ-LRP co-receptor
51	COMPLEX	s830	atRA-atRA
52	COMPLEX	s833	ABCA1
53	COMPLEX	s854	GPCR,hormones
54	COMPLEX	s881	GH-CORTISOL
55	COMPLEX	s884	GH-GH Receptor
56	COMPLEX	s887	IGF1,IGF1 receptor
57	COMPLEX	s890	IGF2,IGF1 receptor
58	COMPLEX	s893	IGF2,Insulin receptor
59	COMPLEX	s945	CCK-CCKAR
60	COMPLEX	s1264	NRF2-AHR
61	COMPLEX	s1697	GABA-GABGR3
62	COMPLEX	s1709	MeCP2-ATP10a
63	DEGRADED	s687	s687
64	DEGRADED	s688	s688
65	DEGRADED	s689	s689
66	DRUG	s1310	Rosiglitazon e
67	DRUG	s165	alpha methyl p tyrosine
68	DRUG	s333	statin
69	GENE	s60	ABCA1
70	GENE	s1282	ABCA7
71	GENE	s156	ACACA
72	GENE	s359	ADIPOQ
73	GENE	s1276	ADM
74	GENE	s343	ADN
75	GENE	s374	ADRA2A
76	GENE	s773	ADRA2B
77	GENE	s774	ADRA2C
78	GENE	s1110	ADRB
79	GENE	s1147	ADRB3
80	GENE	s413	AGPAT2
81	GENE	s1305	AHSG
82	GENE	s336	APOA1
83	GENE	s775	APOA2
84	GENE	s337	APOA4
85	GENE	s776	APOD
86	GENE	s1522	BDNF
87	GENE	s387	BMP2
88	GENE	s389	BMP4
89	GENE	s1140	BMP6
90	GENE	s386	BMP7
91	GENE	s422	BSCL2
92	GENE	s929	CAPN10
93	GENE	s335	CETP
94	GENE	s470	COMT
95	GENE	s1253	CPT
96	GENE	s551	CYCLIN D
97	GENE	s531	CYP19A1
98	GENE	s279	CYP7A1
99	GENE	s666	CYP8B1
100	GENE	s1157	Cartpt
101	GENE	s1139	CxCL14
102	GENE	s293	DGAT1
103	GENE	s500	DRD4
104	GENE	s59	FDFT1
105	GENE	s1141	FGF14
106	GENE	s1174	GAD2
107	GENE	s789	GADD45g
108	GENE	s1410	GAL
109	GENE	s598	GNB3
110	GENE	s1471	GPR40
111	GENE	s604	GYS1
112	GENE	s1547	Glucagon
113	GENE	s1151	Gph
114	GENE	s301	HIF1alpha
115	GENE	s1492	HMGA2
116	GENE	s24	HMGCR
117	GENE	s1002	HSD11B1/HDL
118	GENE	s549	ID2
119	GENE	s553	ID3
120	GENE	s768	IGFBP3
121	GENE	s650	INSIG1
122	GENE	s667	INSIG2
123	GENE	s1208	IR
124	GENE	s46	LCAT
125	GENE	s285	LDLR
126	GENE	s15	LEP
127	GENE	s43	LIPC
128	GENE	s415	LPIN1
129	GENE	s420	LPIN2
130	GENE	s416	LPIN3
131	GENE	s288	LPL
132	GENE	s38	LRP1
133	GENE	s471	MAOA
134	GENE	s1298	MAPK
135	GENE	s284	MTP
136	GENE	s392	NECDIN
137	GENE	s1546	NFAT
138	GENE	s1529	NHLH2
139	GENE	s1451	OPRM1
140	GENE	s1543	ORM
141	GENE	s957	P21
142	GENE	s652	PCK1
143	GENE	s1148	PKA
144	GENE	s381	PLIN(1&2)
145	GENE	s47	PLTP
146	GENE	s1152	PP1
147	GENE	s313	PRCP
148	GENE	s394	PREF1
149	GENE	s315	PTEN
150	GENE	s1505	Proglucagon
151	GENE	s670	RAR
152	GENE	s378	RETN
153	GENE	s796	RXR
154	GENE	s37	SCARB1
155	GENE	s1238	SCD
156	GENE	s1377	SELADAN1
157	GENE	s1630	SGLT1
158	GENE	s474	SLC6A14
159	GENE	s472	SLC6A3
160	GENE	s473	SLC6A4
161	GENE	s278	SOAT1
162	GENE	s282	SQLE
163	GENE	s1371	SREBP1c
164	GENE	s1255	TNFRSF1B
165	GENE	s1530	TRH
166	GENE	s1649	TUB
167	GENE	s1658	TXNIP
168	GENE	s432	WNT
169	GENE	s552	c MYC
170	GENE	s67	c-FOS
171	GENE	s1254	caveolin3
172	GENE	s1156	kiss1
173	GENE	s1149	phK
174	GENE	s1694	FGF1
175	GENE	s763	FABP7
176	GENE	s575	GADD45a
177	GENE	s674	E2F1
178	GENE	s676	E2F4
179	GENE	s1261	NRF2
180	GENE	s1708	ATP10a
181	GENE	s1714	vcam1
182	GENE	s1715	ICAM1
183	GENE	s1716	E-selectin
184	ION	s1173	Ca2+
185	PHENOTYPE	s1437	adipose tissue homeostatis
186	PHENOTYPE	s1267	mitochondria gene expression
187	PHENOTYPE	s1341	triglyceride synthesis
188	PROTEIN	s1494	11B-HSD2
189	PROTEIN	s1387	4E-BP
190	PROTEIN	s1372	ACC1
191	PROTEIN	s1241	ACC2
192	PROTEIN	s594	ACE
193	PROTEIN	s680	ACSM3
194	PROTEIN	s629	ACTH
195	PROTEIN	s342	ADA
196	PROTEIN	s1286	ADAM12
197	PROTEIN	s1289	ADAMTS1
198	PROTEIN	s1290	ADAMTS8
199	PROTEIN	s361	ADIPOQ
200	PROTEIN	s118	ADRA1A
201	PROTEIN	s119	ADRA1B
202	PROTEIN	s348	ADRB
203	PROTEIN	s345	ADRB
204	PROTEIN	s1306	ADRB2
205	PROTEIN	s1297	AEBP1
206	PROTEIN	s1606	AFP
207	PROTEIN	s1418	AGAT
208	PROTEIN	s1311	AGF
209	PROTEIN	s1303	AGTR1
210	PROTEIN	s1304	AGTR2
211	PROTEIN	s1302	AII
212	PROTEIN	s328	AKT
213	PROTEIN	s968	AKT
214	PROTEIN	s1308	AKT2
215	PROTEIN	s350	ALHA ADENYLY CYCLASE
216	PROTEIN	s1431	ALK7
217	PROTEIN	s1618	AMPA
218	PROTEIN	s1245	AMPK
219	PROTEIN	s540	ANG 2
220	PROTEIN	s593	ANG1
221	PROTEIN	s1309	ANGPTL4
222	PROTEIN	s1202	AP 2alpha
223	PROTEIN	s564	APAF1
224	PROTEIN	s1313	APOA5
225	PROTEIN	s1314	AQP7
226	PROTEIN	s1316	AR mediated pathway
227	PROTEIN	s1317	ARID5B
228	PROTEIN	s725	ARNT2
229	PROTEIN	s1318	ASP
230	PROTEIN	s1323	ASPA
231	PROTEIN	s1122	ATF3
232	PROTEIN	s355	ATP
233	PROTEIN	s1326	ATP1A1
234	PROTEIN	s742	AceCS2
235	PROTEIN	s1336	Adipsin
236	PROTEIN	s32	AgRP
237	PROTEIN	s532	Aromatase
238	PROTEIN	s358	BARK
239	PROTEIN	s357	BARK
240	PROTEIN	s1331	BBSome bbs1,2,4,5,7,8,9
241	PROTEIN	s720	BDNF
242	PROTEIN	s349	BETA ARRESTIN
243	PROTEIN	s577	BMP
244	PROTEIN	s772	BMP3
245	PROTEIN	s1472	Beta2
246	PROTEIN	s403	C/EBP ALPHA
247	PROTEIN	s963	C/EBP BETA
248	PROTEIN	s1114	C/EBP DELTA
249	PROTEIN	s1338	C3 convertase
250	PROTEIN	s1339	C3a
251	PROTEIN	s1340	C5L2 receptor
252	PROTEIN	s1350	CAP
253	PROTEIN	s1538	CAR
254	PROTEIN	s485	CART
255	PROTEIN	s1346	CAV1
256	PROTEIN	s1347	CAV3
257	PROTEIN	s1349	CBL
258	PROTEIN	s642	CBP/P300
259	PROTEIN	s940	CCK
260	PROTEIN	s1368	CCKAR
261	PROTEIN	s1352	CCKBR
262	PROTEIN	s1357	CCND3
263	PROTEIN	s1270	CCR2
264	PROTEIN	s1358	CD36
265	PROTEIN	s1404	CHIF
266	PROTEIN	s1365	CHRM3
267	PROTEIN	s1366	CIDEA
268	PROTEIN	s780	CISD1
269	PROTEIN	s705	CLK4
270	PROTEIN	s1367	CLOCK
271	PROTEIN	s1370	CNR1
272	PROTEIN	s461	CNTF
273	PROTEIN	s463	CNTFR ALPHA
274	PROTEIN	s1373	CPE
275	PROTEIN	s1252	CPT
276	PROTEIN	s1123	CREB1
277	PROTEIN	s1111	CRH
278	PROTEIN	s504	CRHR1
279	PROTEIN	s1032	CRHR2
280	PROTEIN	s494	CRTC2
281	PROTEIN	s1420	CRTR
282	PROTEIN	s449	CTNNB1
283	PROTEIN	s440	CTNNBL1
284	PROTEIN	s511	CUGBP1
285	PROTEIN	s1375	CYB5R4
286	PROTEIN	s516	CYP26A1
287	PROTEIN	s517	CYP26B1
288	PROTEIN	s1607	CYP7A1
289	PROTEIN	s1656	ChREBP
290	PROTEIN	s1421	Creatine kinase
291	PROTEIN	s1432	Cripto
292	PROTEIN	s1376	DBH
293	PROTEIN	s1322	DGAT
294	PROTEIN	s424	DGAT2
295	PROTEIN	s524	DICER
296	PROTEIN	s164	DOPA
297	PROTEIN	s1383	DPT
298	PROTEIN	s1378	DRAJC3
299	PROTEIN	s502	DRD
300	PROTEIN	s498	DRD2
301	PROTEIN	s829	DVL1
302	PROTEIN	s430	Dickkopf
303	PROTEIN	s554	E47
304	PROTEIN	s557	EBF1
305	PROTEIN	s558	EBF2
306	PROTEIN	s523	EIF2C
307	PROTEIN	s1388	EIF4E
308	PROTEIN	s1385	EIF4EBP1
309	PROTEIN	s684	ENac
310	PROTEIN	s998	EPAS1
311	PROTEIN	s726	ERR alpha
312	PROTEIN	s727	ERR gamma
313	PROTEIN	s1126	ESR1
314	PROTEIN	s1396	ESR2
315	PROTEIN	s679	ETO
316	PROTEIN	s88	Enpp1
317	PROTEIN	s802	FABP2
318	PROTEIN	s406	FABP4
319	PROTEIN	s1246	FAS
320	PROTEIN	s1335	FB
321	PROTEIN	s619	FGF
322	PROTEIN	s665	FGF15
323	PROTEIN	s1291	FGF2
324	PROTEIN	s589	FGF21
325	PROTEIN	s620	FGFR2
326	PROTEIN	s1389	FOSB
327	PROTEIN	s1390	FOXA2/HNF3B
328	PROTEIN	s49	FOXC2
329	PROTEIN	s539	FOXD 1
330	PROTEIN	s609	FOXO1
331	PROTEIN	s1393	FSH
332	PROTEIN	s1394	FSHR
333	PROTEIN	s1692	FTO
334	PROTEIN	s662	FXR alpha
335	PROTEIN	s436	Fz
336	PROTEIN	s599	G alpha I2
337	PROTEIN	s1419	GAMT
338	PROTEIN	s1427	GAS6
339	PROTEIN	s1428	GAST
340	PROTEIN	s644	GATA4
341	PROTEIN	s585	GCGR
342	PROTEIN	s582	GCK
343	PROTEIN	s1430	GDF3
344	PROTEIN	s1440	GDF8
345	PROTEIN	s1442	GFR alpha2
346	PROTEIN	s51	GH
347	PROTEIN	s1165	GH Receptor
348	PROTEIN	s1444	GHRH
349	PROTEIN	s1445	GHRHR
350	PROTEIN	s1160	GHSR
351	PROTEIN	s1446	GIP
352	PROTEIN	s1447	GIPR
353	PROTEIN	s1539	GLOVL5
354	PROTEIN	s588	GLP1R
355	PROTEIN	s418	GLUCOCORTICOID RECEPTOR
356	PROTEIN	s1320	GLUT 3
357	PROTEIN	s784	GLUT1
358	PROTEIN	s936	GLUT2
359	PROTEIN	s962	GLUT4
360	PROTEIN	s1452	GNG3
361	PROTEIN	s521	GOS2
362	PROTEIN	s464	GP130
363	PROTEIN	s1462	GPA2
364	PROTEIN	s1455	GPAT
365	PROTEIN	s1461	GPB5
366	PROTEIN	s152	GPCR
367	PROTEIN	s1439	GPD1
368	PROTEIN	s1467	GPR10
369	PROTEIN	s1469	GPR109A
370	PROTEIN	s1693	GPR120
371	PROTEIN	s1474	GPR7
372	PROTEIN	s1476	GPX1
373	PROTEIN	s1438	GRB14
374	PROTEIN	s1380	GRP78
375	PROTEIN	s35	GSK3
376	PROTEIN	s1478	GSK3B
377	PROTEIN	s1143	GTP
378	PROTEIN	s1429	Ghrelin
379	PROTEIN	s1599	Glycogen synthase
380	PROTEIN	s1491	H1-R's
381	PROTEIN	s1482	H6PD
382	PROTEIN	s537	HABP
383	PROTEIN	s1287	HB-EGF
384	PROTEIN	s1483	HCRT
385	PROTEIN	s701	HDAC3
386	PROTEIN	s1489	HDC
387	PROTEIN	s45	HDL
388	PROTEIN	s770	HER2
389	PROTEIN	s1605	HFF4a
390	PROTEIN	s1514	HMG-CoA reductase
391	PROTEIN	s1200	HMGA1
392	PROTEIN	s614	HNF1A
393	PROTEIN	s612	HNF1B
394	PROTEIN	s611	HNF3A
395	PROTEIN	s610	HNF3B
396	PROTEIN	s615	HNF4A
397	PROTEIN	s743	HSD17B5
398	PROTEIN	s786	HSD3B1
399	PROTEIN	s40	HSL
400	PROTEIN	s1272	HSP70
401	PROTEIN	s369	HTR1B
402	PROTEIN	s370	HTR2A
403	PROTEIN	s371	HTR2C
404	PROTEIN	s1332	HTR6
405	PROTEIN	s1486	HTT
406	PROTEIN	s1487	Hap1
407	PROTEIN	s1496	ICAM1
408	PROTEIN	s605	IDE
409	PROTEIN	s289	IDL
410	PROTEIN	s1498	IDPC
411	PROTEIN	s53	IGF1
412	PROTEIN	s55	IGF1 receptor
413	PROTEIN	s607	IGF2
414	PROTEIN	s1500	IGFBP6
415	PROTEIN	s297	IL6
416	PROTEIN	s1501	IL6R
417	PROTEIN	s687	INSR
418	PROTEIN	s9	IRS1
419	PROTEIN	s298	IRS2
420	PROTEIN	s300	IRS3
421	PROTEIN	s1506	ISL1
422	PROTEIN	s42	JAK2
423	PROTEIN	s1521	JIP1
424	PROTEIN	s1520	JNK/MAPK8
425	PROTEIN	s1284	KIR 6.2
426	PROTEIN	s741	KLF15
427	PROTEIN	s565	KLF2
428	PROTEIN	s560	KLF5
429	PROTEIN	s766	KLF6
430	PROTEIN	s1087	KLF7
431	PROTEIN	s163	L-tyrosine
432	PROTEIN	s290	LDL
433	PROTEIN	s23	LEP
434	PROTEIN	s1510	LH
435	PROTEIN	s1509	LHB
436	PROTEIN	s1511	LHR
437	PROTEIN	s595	LIF
438	PROTEIN	s465	LIFR BETA
439	PROTEIN	s512	LIP
440	PROTEIN	s1513	LIPA
441	PROTEIN	s625	LMNA
442	PROTEIN	s1359	LPS
443	PROTEIN	s435	LRP co-receptor (LRP4 & LRP5)
444	PROTEIN	s627	LRPAP1
445	PROTEIN	s754	LXR
446	PROTEIN	s649	LXR alpha
447	PROTEIN	s96	MAPK
448	PROTEIN	s1551	MATb
449	PROTEIN	s628	MC3R
450	PROTEIN	s128	MC4R
451	PROTEIN	s630	MC5R
452	PROTEIN	s730	MCAD
453	PROTEIN	s1037	MCH
454	PROTEIN	s1038	MCHR1
455	PROTEIN	s602	MCP1
456	PROTEIN	s637	MEF2A
457	PROTEIN	s646	MEF2B
458	PROTEIN	s638	MEF2C
459	PROTEIN	s639	MEF2D
460	PROTEIN	s647	MIF
461	PROTEIN	s1526	MT1
462	PROTEIN	s1523	MeCP2
463	PROTEIN	s1524	Mlxipl
464	PROTEIN	s1475	MnSOD
465	PROTEIN	s1527	NCB5OR
466	PROTEIN	s767	NCOA3
467	PROTEIN	s1528	NDN
468	PROTEIN	s769	NKalphaB
469	PROTEIN	s1531	NMB
470	PROTEIN	s1532	NMBR
471	PROTEIN	s1617	NMDA
472	PROTEIN	s1536	NO
473	PROTEIN	s1535	NOS2A
474	PROTEIN	s1039	NPY
475	PROTEIN	s160	NPY y2
476	PROTEIN	s663	NR0B2
477	PROTEIN	s1537	NR1H2
478	PROTEIN	s1233	NR3C1
479	PROTEIN	s624	NRF2
480	PROTEIN	s733	NRIP1
481	PROTEIN	s616	NROB2
482	PROTEIN	s1441	NRTN
483	PROTEIN	s722	NTRK2
484	PROTEIN	s1540	NTS
485	PROTEIN	s1541	NTSR1
486	PROTEIN	s1405	Na+ K+ ATPase
487	PROTEIN	s1013	OPA1
488	PROTEIN	s596	OSM
489	PROTEIN	s1484	OX1R
490	PROTEIN	s1485	OX2R
491	PROTEIN	s587	OXM
492	PROTEIN	s41	Ob-Rb
493	PROTEIN	s133	Orexin
494	PROTEIN	s1597	Oxytocin
495	PROTEIN	s1363	P27
496	PROTEIN	s1657	P300
497	PROTEIN	s1294	PAC
498	PROTEIN	s1293	PACAP
499	PROTEIN	s535	PAI1
500	PROTEIN	s1545	PARP1
501	PROTEIN	s1549	PAX6
502	PROTEIN	s752	PBEF1
503	PROTEIN	s617	PC1/3
504	PROTEIN	s654	PCK1
505	PROTEIN	s1307	PCK2
506	PROTEIN	s633	PCP1
507	PROTEIN	s329	PDE3B
508	PROTEIN	s117	PDE3B
509	PROTEIN	s753	PDK1/2
510	PROTEIN	s613	PDX1
511	PROTEIN	s1596	PEG3
512	PROTEIN	s1312	PGC 1 ALPHA
513	PROTEIN	s798	PGC 1 BETA
514	PROTEIN	s1273	PGC-1
515	PROTEIN	s734	PGR
516	PROTEIN	s751	PI(3,4,5)P3
517	PROTEIN	s750	PI(4,5)P2
518	PROTEIN	s327	PI3K
519	PROTEIN	s130	PI3K
520	PROTEIN	s1479	PICB
521	PROTEIN	s1690	PKA
522	PROTEIN	s933	PKC
523	PROTEIN	s737	PNMT
524	PROTEIN	s1	POMC
525	PROTEIN	s1020	PON1
526	PROTEIN	s1019	PON2
527	PROTEIN	s1021	PON3
528	PROTEIN	s1086	PPAR GAMMA
529	PROTEIN	s155	PPAR alpha
530	PROTEIN	s34	PPAR beta
531	PROTEIN	s1107	PPAR delta
532	PROTEIN	s1301	PPAR gamma 1
533	PROTEIN	s591	PPAR gamma 2
534	PROTEIN	s1598	PPP1R3A
535	PROTEIN	s1125	PPREs
536	PROTEIN	s536	PRAP 1
537	PROTEIN	s399	PRDM16
538	PROTEIN	s1600	PRKAA2
539	PROTEIN	s1601	PRKCQ
540	PROTEIN	s1277	PRL
541	PROTEIN	s1602	PRLH
542	PROTEIN	s1603	PRLHR
543	PROTEIN	s761	PRLR
544	PROTEIN	s1604	PROX1
545	PROTEIN	s668	PTGIS
546	PROTEIN	s1175	PTP1B
547	PROTEIN	s1466	PrRP
548	PROTEIN	s1503	PtdINS(3)
549	PROTEIN	s1502	PtdINS9(3)
550	PROTEIN	s86	Ptpn1
551	PROTEIN	s87	Ptprf
552	PROTEIN	s1614	RAI1
553	PROTEIN	s729	RAR alpha
554	PROTEIN	s1619	RAS
555	PROTEIN	s1629	REN
556	PROTEIN	s1443	RET
557	PROTEIN	s1249	RORA
558	PROTEIN	s1386	RPS6KB1
559	PROTEIN	s1632	RS1
560	PROTEIN	s996	RXR ALPHA
561	PROTEIN	s728	RXR beta
562	PROTEIN	s1616	Rac
563	PROTEIN	s1615	RasGRF1
564	PROTEIN	s1633	SDC1
565	PROTEIN	s1634	SDC3
566	PROTEIN	s372	SEROTONIN
567	PROTEIN	s1636	SFRP1
568	PROTEIN	s682	SGK1
569	PROTEIN	s683	SGLT1
570	PROTEIN	s1639	SHB2
571	PROTEIN	s1504	SHIP2
572	PROTEIN	s1088	SHP2
573	PROTEIN	s497	SIK2
574	PROTEIN	s724	SIM1
575	PROTEIN	s544	SMAD3
576	PROTEIN	s641	SMAD4
577	PROTEIN	s1643	SOAT2
578	PROTEIN	s686	SORBS1
579	PROTEIN	s325	SOS
580	PROTEIN	s640	SOX18
581	PROTEIN	s1644	SOX8
582	PROTEIN	s1199	SP1
583	PROTEIN	s1645	SPARC
584	PROTEIN	s971	SREBP1
585	PROTEIN	s423	SREBP1C
586	PROTEIN	s1515	SREBP2
587	PROTEIN	s89	SRIF
588	PROTEIN	s1034	STAT1
589	PROTEIN	s592	STAT3
590	PROTEIN	s1136	STAT3
591	PROTEIN	s1035	STAT5
592	PROTEIN	s538	STK 16
593	PROTEIN	s1285	SUR1
594	PROTEIN	s745	Sulfonyl urea receptor 1
595	PROTEIN	s732	TBFM2
596	PROTEIN	s1351	TC10
597	PROTEIN	s441	TCF
598	PROTEIN	s643	TCF4
599	PROTEIN	s543	TGF BETA
600	PROTEIN	s578	TGF beta- TAK1
601	PROTEIN	s1647	THRA
602	PROTEIN	s1648	THRB
603	PROTEIN	s1499	TIS7
604	PROTEIN	s1084	TNF alpha
605	PROTEIN	s1106	TNF receptor
606	PROTEIN	s1519	TNFB
607	PROTEIN	s697	TNFR2
608	PROTEIN	s1237	TR
609	PROTEIN	s721	TRKB
610	PROTEIN	s1533	TSH
611	PROTEIN	s1460	TSHR
612	PROTEIN	s542	TSP1
613	PROTEIN	s702	TWIST1
614	PROTEIN	s1382	TXNDC7
615	PROTEIN	s1638	TYK2
616	PROTEIN	s703	UBL5
617	PROTEIN	s321	UCP
618	PROTEIN	s794	UCP1
619	PROTEIN	s529	UCP2
620	PROTEIN	s530	UCP3
621	PROTEIN	s1379	UPR
622	PROTEIN	s334	VDLP
623	PROTEIN	s1664	VDR
624	PROTEIN	s1292	VEGF
625	PROTEIN	s709	VEGF-C
626	PROTEIN	s1673	VGF
627	PROTEIN	s1295	VPAC
628	PROTEIN	s1296	VPAC2
629	PROTEIN	s699	WDTC1
630	PROTEIN	s710	WISP1
631	PROTEIN	s434	WNT
632	PROTEIN	s708	WNT3A
633	PROTEIN	s707	WNT5B
634	PROTEIN	s439	Wnt inhibitory factor 1
635	PROTEIN	s438	Wnt10b
636	PROTEIN	s1381	XBP1
637	PROTEIN	s1544	ZFP36
638	PROTEIN	s2	alpha MSH
639	PROTEIN	s519	atRA
640	PROTEIN	s1424	axl
641	PROTEIN	s1425	c-mer
642	PROTEIN	s356	cAMP
643	PROTEIN	s1458	cGPDH
644	PROTEIN	s1550	cMAT
645	PROTEIN	s1384	collagen
646	PROTEIN	s484	crtc1
647	PROTEIN	s1158	crtc1
648	PROTEIN	s330	eNOS
649	PROTEIN	s108	eNOS
650	PROTEIN	s1488	gaba A
651	PROTEIN	s995	glucose6phosphatase
652	PROTEIN	s669	glycerol 3P dehydrogenase
653	PROTEIN	s1456	glypican 3
654	PROTEIN	s1392	hexokinase2
655	PROTEIN	s805	insulin
656	PROTEIN	s806	insulin receptor
657	PROTEIN	s846	insulin receptor
658	PROTEIN	s1508	kv1.3
659	PROTEIN	s716	lamin A
660	PROTEIN	s718	lamin C
661	PROTEIN	s660	lanosterol 14 alpha demethylase
662	PROTEIN	s1459	mGPDH
663	PROTEIN	s1477	mGlu5
664	PROTEIN	s77	mTOR
665	PROTEIN	s1473	neuropeptide B & W
666	PROTEIN	s71	peptideYY
667	PROTEIN	s159	peptideYY**
668	PROTEIN	s1426	sky
669	PROTEIN	s1109	tyrosine hydroxylase
670	PROTEIN	s1041	y1 and y5 receptor
671	PROTEIN	s1695	DDIT3
672	PROTEIN	s762	NR2F1
673	PROTEIN	s764	CBP
674	PROTEIN	s765	NCOA1
675	PROTEIN	s437	sFRP4
676	PROTEIN	s672	RBL1
677	PROTEIN	s673	RBL2
678	PROTEIN	s967	E2F1
679	PROTEIN	s556	E2F4
680	PROTEIN	s746	NCOR
681	PROTEIN	s747	Rev-erb alpha
682	PROTEIN	s748	RORE
683	PROTEIN	s771	NCOR2
684	PROTEIN	s559	EGR2
685	PROTEIN	s534	mROS
686	PROTEIN	s698	TRIB3
687	PROTEIN	s1263	AHR
688	PROTEIN	s1696	GABGR3
689	PROTEIN	s1712	NF-kappa B
690	PROTEIN	s1717	BH4
691	PROTEIN	s1718	GCH1
692	PROTEIN	s1719	YY1
693	PROTEIN	s1720	CNR2
694	PROTEIN	s1721	F11R
695	PROTEIN	s1722	p62
696	PROTEIN	s1723	gabarapl1
697	PROTEIN	s19	SOCS
698	RNA	s362	ADIPOQ
699	RNA	s527	BDNF
700	RNA	s1251	CPT
701	RNA	s1608	CYP7A1
702	RNA	s1159	Cart
703	RNA	s501	DRD
704	RNA	s1548	Glucagon
705	RNA	s1209	IR
706	RNA	s22	LEP
707	RNA	s1299	MAPK
708	RNA	s1268	MEST
709	RNA	s526	MIR-30A-5P
710	RNA	s520	MIR103
711	RNA	s1120	MIR132
712	RNA	s525	MIr195
713	RNA	s1262	NRF2
714	RNA	s653	PCK1
715	RNA	s1154	PKA
716	RNA	s1631	SGLT1
717	RNA	s1256	TNFR2
718	RNA	s433	WNT
719	RNA	s675	E2F1
720	RNA	s678	E2F4
721	SIMPLE_MOLECULE	s154	AC
722	SIMPLE_MOLECULE	s382	CATECHOLAMINES
723	SIMPLE_MOLECULE	s1221	CO2
724	SIMPLE_MOLECULE	s376	CORTISOL
725	SIMPLE_MOLECULE	s377	CORTISONE
726	SIMPLE_MOLECULE	s1360	Coricosteroids
727	SIMPLE_MOLECULE	s291	DAG
728	SIMPLE_MOLECULE	s574	DHT
729	SIMPLE_MOLECULE	s469	DOPAMINE
730	SIMPLE_MOLECULE	s1411	Dietary nutrients
731	SIMPLE_MOLECULE	s347	EPINEPHRINE
732	SIMPLE_MOLECULE	s1369	Endocannabinoids
733	SIMPLE_MOLECULE	s1040	GABA
734	SIMPLE_MOLECULE	s1216	GDP
735	SIMPLE_MOLECULE	s1112	GLUCOCORTICOIDS
736	SIMPLE_MOLECULE	s1215	GTP
737	SIMPLE_MOLECULE	s153	GalphaS
738	SIMPLE_MOLECULE	s495	Glucagon
739	SIMPLE_MOLECULE	s1507	Glucagon like peptide
740	SIMPLE_MOLECULE	s581	Glucose
741	SIMPLE_MOLECULE	s1181	Inosine
742	SIMPLE_MOLECULE	s597	JAK/STAT
743	SIMPLE_MOLECULE	s1470	LCFA
744	SIMPLE_MOLECULE	s1250	Malonyl CoA
745	SIMPLE_MOLECULE	s1324	N-Acetyl aspartic acid
746	SIMPLE_MOLECULE	s1481	NADPH
747	SIMPLE_MOLECULE	s481	NH2
748	SIMPLE_MOLECULE	s373	NOREPINEPHRINE
749	SIMPLE_MOLECULE	s586	PPG
750	SIMPLE_MOLECULE	s804	PUFA
751	SIMPLE_MOLECULE	s1177	Phospholipid
752	SIMPLE_MOLECULE	s541	Pioglitazone
753	SIMPLE_MOLECULE	s499	Prolactin
754	SIMPLE_MOLECULE	s514	Retinyl esters
755	SIMPLE_MOLECULE	s1247	Saturated Fatty Acyl CoAs
756	SIMPLE_MOLECULE	s1646	T3
757	SIMPLE_MOLECULE	s414	TRIACYLGLYCEROL
758	SIMPLE_MOLECULE	s685	TZD
759	SIMPLE_MOLECULE	s788	Testosterone
760	SIMPLE_MOLECULE	s1031	Urocortin
761	SIMPLE_MOLECULE	s658	acetate
762	SIMPLE_MOLECULE	s276	acety CoA
763	SIMPLE_MOLECULE	s1516	acyl CoA-cholesterol acyl transferase
764	SIMPLE_MOLECULE	s1180	adenosine
765	SIMPLE_MOLECULE	s1403	aldosterone
766	SIMPLE_MOLECULE	s1534	arginase1
767	SIMPLE_MOLECULE	s1413	arginine
768	SIMPLE_MOLECULE	s1325	aspartate
769	SIMPLE_MOLECULE	s518	atRA
770	SIMPLE_MOLECULE	s106	cAMP
771	SIMPLE_MOLECULE	s1017	cholesterol
772	SIMPLE_MOLECULE	s286	cholesterol ester
773	SIMPLE_MOLECULE	s281	cholic acid
774	SIMPLE_MOLECULE	s1512	corticosterone
775	SIMPLE_MOLECULE	s1416	creatine
776	SIMPLE_MOLECULE	s1417	creatine phosphate
777	SIMPLE_MOLECULE	s635	cytochrome C
778	SIMPLE_MOLECULE	s1457	dihydroxyacetone
779	SIMPLE_MOLECULE	s1395	estrogen
780	SIMPLE_MOLECULE	s1016	free fatty acid
781	SIMPLE_MOLECULE	s1315	glycerol
782	SIMPLE_MOLECULE	s1453	glycerol 3 P
783	SIMPLE_MOLECULE	s1414	glycine
784	SIMPLE_MOLECULE	s1415	guanidenoacetate
785	SIMPLE_MOLECULE	s1490	histamine
786	SIMPLE_MOLECULE	s1691	histones
787	SIMPLE_MOLECULE	s584	kATP
788	SIMPLE_MOLECULE	s661	lanosterol
789	SIMPLE_MOLECULE	s1454	lysophosphatidic acid
790	SIMPLE_MOLECULE	s277	mevalonate
791	SIMPLE_MOLECULE	s1248	monosaturated fatty acylCoAs
792	SIMPLE_MOLECULE	s1468	niacin
793	SIMPLE_MOLECULE	s1412	ornithine
794	SIMPLE_MOLECULE	s1220	oxaloacetate
795	SIMPLE_MOLECULE	s1219	p-enolpyruvate
796	SIMPLE_MOLECULE	s1113	p38
797	SIMPLE_MOLECULE	s1227	p42/p44/JNK
798	SIMPLE_MOLECULE	s779	prodomainBMP
799	SIMPLE_MOLECULE	s671	retinoic acid
800	SIMPLE_MOLECULE	s280	squalene
801	SIMPLE_MOLECULE	s18	triglyceride
802	SIMPLE_MOLECULE	s482	tryptophan
803	SIMPLE_MOLECULE	s1663	vitamin D
804	UNKNOWN	s151	hormones

## Sheet:  Table F cont.
	Details of Reactions
S.No	REACTION TYPE	REACTANT ID;TYPE	REACTANT NAME	PRODUCT ID;TYPE	PRODUCT NAME
1	STATE_TRANSITION	s1028;COMPLEX	PON1,HDL	s290;PROTEIN	LDL
2	STATE_TRANSITION	s1022;COMPLEX	PON3,HDL	s23;PROTEIN	LEP
3	STATE_TRANSITION	s1046;COMPLEX	Urocortin,CRHR1	s350;PROTEIN	ALHA ADENYLY CYCLASE
4	STATE_TRANSITION	s1494;PROTEIN	11B-HSD2	s1112;SIMPLE_MOLECULE	GLUCOCORTICOIDS
5	STATE_TRANSITION	s60;GENE	ABCA1	s45;PROTEIN	HDL
6	STATE_TRANSITION	s154;SIMPLE_MOLECULE	AC	s106;SIMPLE_MOLECULE	cAMP
7	STATE_TRANSITION	s156;GENE	ACACA	s1086;PROTEIN	PPAR GAMMA
8	STATE_TRANSITION	s1241;PROTEIN	ACC2	s494;PROTEIN	CRTC2
9	STATE_TRANSITION	s1241;PROTEIN	ACC2	s1250;SIMPLE_MOLECULE	Malonyl CoA
10	STATE_TRANSITION	s658;SIMPLE_MOLECULE	acetate	s661;SIMPLE_MOLECULE	lanosterol	Each class of Reaction	Total Count
11	STATE_TRANSITION	s276;SIMPLE_MOLECULE	acety CoA	s277;SIMPLE_MOLECULE	mevalonate
12	STATE_TRANSITION	s276;SIMPLE_MOLECULE	acety CoA	s1250;SIMPLE_MOLECULE	Malonyl CoA	DISSOCIATION	5
13	STATE_TRANSITION	s629;PROTEIN	ACTH	s630;PROTEIN	MC5R	HETERODIMER_ASSOCIATION	62
14	STATE_TRANSITION	s342;PROTEIN	ADA	s288;GENE	LPL	STATE_TRANSITION	848
15	STATE_TRANSITION	s1286;PROTEIN	ADAM12	s1287;PROTEIN	HB-EGF	TRANSCRIPTION	33
16	STATE_TRANSITION	s1286;PROTEIN	ADAM12	s768;GENE	IGFBP3	TRANSLATION	18
17	STATE_TRANSITION	s1289;PROTEIN	ADAMTS1	s1292;PROTEIN	VEGF	TRANSPORT	5
18	STATE_TRANSITION	s1289;PROTEIN	ADAMTS1	s1291;PROTEIN	FGF2		971
19	STATE_TRANSITION	s1290;PROTEIN	ADAMTS8	s1291;PROTEIN	FGF2
20	STATE_TRANSITION	s1290;PROTEIN	ADAMTS8	s1292;PROTEIN	VEGF
21	DISSOCIATION	s1180;SIMPLE_MOLECULE	adenosine		Inosine,NH2
22	STATE_TRANSITION	s361;PROTEIN	ADIPOQ	s1245;PROTEIN	AMPK
23	TRANSCRIPTION	s361;PROTEIN	ADIPOQ	s362;RNA	ADIPOQ
24	TRANSLATION	s362;RNA	ADIPOQ	s359;GENE	ADIPOQ
25	STATE_TRANSITION	s359;GENE	ADIPOQ	s1478;PROTEIN	GSK3B
26	STATE_TRANSITION	s359;GENE	ADIPOQ	s106;SIMPLE_MOLECULE	cAMP
27	STATE_TRANSITION	s1336;PROTEIN	Adipsin	s1338;PROTEIN	C3 convertase
28	STATE_TRANSITION	s1336;PROTEIN	Adipsin	s1339;PROTEIN	C3a
29	STATE_TRANSITION	s1336;PROTEIN	Adipsin	s1318;PROTEIN	ASP
30	STATE_TRANSITION	s343;GENE	ADN	s406;PROTEIN	FABP4
31	STATE_TRANSITION	s118;PROTEIN	ADRA1A	s23;PROTEIN	LEP
32	STATE_TRANSITION	s118;PROTEIN	ADRA1A	s350;PROTEIN	ALHA ADENYLY CYCLASE
33	STATE_TRANSITION	s119;PROTEIN	ADRA1B	s23;PROTEIN	LEP
34	STATE_TRANSITION	s119;PROTEIN	ADRA1B	s41;PROTEIN	Ob-Rb
35	STATE_TRANSITION	s374;GENE	ADRA2A	s382;SIMPLE_MOLECULE	CATECHOLAMINES
36	STATE_TRANSITION	s773;GENE	ADRA2B	s382;SIMPLE_MOLECULE	CATECHOLAMINES
37	STATE_TRANSITION	s774;GENE	ADRA2C	s382;SIMPLE_MOLECULE	CATECHOLAMINES
38	STATE_TRANSITION	s345;PROTEIN	ADRB	s348;PROTEIN	ADRB-p
39	STATE_TRANSITION	s1110;GENE	gADRB	s345;PROTEIN	ADRB
40	STATE_TRANSITION	s348;PROTEIN	ADRB	s1143;PROTEIN	GTP
41	STATE_TRANSITION	s1147;GENE	ADRB3	s1148;GENE	PKA
42	STATE_TRANSITION	s1297;PROTEIN	AEBP1	s406;PROTEIN	PTEN
43	STATE_TRANSITION	s1297;PROTEIN	AEBP1	s1301;PROTEIN	FABP4
44	STATE_TRANSITION	s1297;PROTEIN	AEBP1	s315;GENE	PPAR gamma 1
45	HETERODIMER_ASSOCIATION		AFP,PROX1	s1611;COMPLEX	PROX1-AFP
46	STATE_TRANSITION	s1311;PROTEIN	AGF	s1113;SIMPLE_MOLECULE	p38
47	STATE_TRANSITION	s413;GENE	AGPAT2	s414;SIMPLE_MOLECULE	TRIACYLGLYCEROL
48	STATE_TRANSITION	s413;GENE	AGPAT2	s962;PROTEIN	GLUT4
49	STATE_TRANSITION	s413;GENE	AGPAT2	s1086;PROTEIN	PPAR GAMMA
50	STATE_TRANSITION	s413;GENE	AGPAT2	s963;PROTEIN	C/EBP BETA
51	STATE_TRANSITION	s32;PROTEIN	AgRP	s128;PROTEIN	MC4R
52	STATE_TRANSITION	s32;PROTEIN	AgRP	s630;PROTEIN	MC5R
53	STATE_TRANSITION	s1303;PROTEIN	AGTR1	s535;PROTEIN	PAI1
54	STATE_TRANSITION	s1303;PROTEIN	AGTR1	s297;PROTEIN	IL6
55	HETERODIMER_ASSOCIATION		AHR,NRF2	s1264;COMPLEX	AHR-NRF2
56	STATE_TRANSITION	s1305;GENE	AHSG	s1306;PROTEIN	ADRB2
57	STATE_TRANSITION	s1302;PROTEIN	AII	s1303;PROTEIN	AGTR1
58	STATE_TRANSITION	s1302;PROTEIN	AII	s1304;PROTEIN	AGTR2
59	STATE_TRANSITION	s328;PROTEIN	AKT	s968;PROTEIN	AKT-p
60	STATE_TRANSITION	s968;PROTEIN	AKT-p	s609;PROTEIN	FOXO1
61	STATE_TRANSITION	s968;PROTEIN	AKT-p	s34;PROTEIN	PPAR beta
62	STATE_TRANSITION	s968;PROTEIN	AKT-p	s35;PROTEIN	GSK3
63	STATE_TRANSITION	s968;PROTEIN	AKT-p	s77;PROTEIN	mTOR
64	STATE_TRANSITION	s968;PROTEIN	AKT-p	s962;PROTEIN	GLUT4
65	STATE_TRANSITION	s1308;PROTEIN	AKT2	s1307;PROTEIN	PCK2
66	STATE_TRANSITION	s1403;SIMPLE_MOLECULE	aldosterone	s1404;PROTEIN	CHIF
67	STATE_TRANSITION	s165;DRUG	alpha methyl p tyrosine	s1109;PROTEIN	tyrosine hydroxylase
68	STATE_TRANSITION	s2;PROTEIN	alpha MSH	s128;PROTEIN	MC4R
69	STATE_TRANSITION	s2;PROTEIN	alpha MSH	s630;PROTEIN	MC5R
70	HETERODIMER_ASSOCIATION		AMPA,RasGRF1	s1626;COMPLEX	RasGRF1-AMPA
71	STATE_TRANSITION	s1245;PROTEIN	AMPK	s637;PROTEIN	MEF2A
72	STATE_TRANSITION	s1245;PROTEIN	AMPK	s962;PROTEIN	GLUT4
73	STATE_TRANSITION	s1245;PROTEIN	AMPK	s639;PROTEIN	MEF2D
74	STATE_TRANSITION	s1245;PROTEIN	AMPK	s1241;PROTEIN	ACC2
75	STATE_TRANSITION	s540;PROTEIN	ANG 2	s668;PROTEIN	PTGIS
76	STATE_TRANSITION	s540;PROTEIN	ANG 2	s669;PROTEIN	glycerol 3P dehydrogenase
77	STATE_TRANSITION	s540;PROTEIN	ANG 2	s23;PROTEIN	LEP
78	STATE_TRANSITION	s540;PROTEIN	ANG 2	s1246;PROTEIN	FAS
79	STATE_TRANSITION	s593;PROTEIN	ANG1	s540;PROTEIN	ANG 2
80	STATE_TRANSITION	s1309;PROTEIN	ANGPTL4	s1310;DRUG	Rosiglitazon e
81	STATE_TRANSITION	s564;PROTEIN	APAF1	s591;PROTEIN	PPAR gamma 2
82	STATE_TRANSITION	s775;GENE	APOA2	s45;PROTEIN	HDL
83	STATE_TRANSITION	s775;GENE	APOA2	s43;GENE	LIPC
84	HETERODIMER_ASSOCIATION		APOA4,APOA1	s45;PROTEIN	HDL
85	STATE_TRANSITION	s776;GENE	APOD	s45;PROTEIN	HDL
86	STATE_TRANSITION	s776;GENE	APOD	s288;GENE	LPL
87	STATE_TRANSITION	s1314;PROTEIN	AQP7	s1315;SIMPLE_MOLECULE	glycerol
88	STATE_TRANSITION	s1316;PROTEIN	AR mediated pathway	s591;PROTEIN	PPAR gamma 2
89	STATE_TRANSITION	s1316;PROTEIN	AR mediated pathway	s403;PROTEIN	C/EBP ALPHA
90	STATE_TRANSITION	s1316;PROTEIN	AR mediated pathway	s288;GENE	LPL
91	STATE_TRANSITION	s1534;SIMPLE_MOLECULE	arginase1	s1535;PROTEIN	NOS2A
92	STATE_TRANSITION	s1413;SIMPLE_MOLECULE	arginine	s1412;SIMPLE_MOLECULE	ornithine
93	STATE_TRANSITION	s1317;PROTEIN	ARID5B	s403;PROTEIN	C/EBP ALPHA
94	STATE_TRANSITION	s1317;PROTEIN	ARID5B	s1086;PROTEIN	PPAR GAMMA
95	STATE_TRANSITION	s1318;PROTEIN	ASP	s40;PROTEIN	HSL
96	STATE_TRANSITION	s1318;PROTEIN	ASP	s933;PROTEIN	PKC
97	STATE_TRANSITION	s1318;PROTEIN	ASP	s805;PROTEIN	insulin
98	HETERODIMER_ASSOCIATION		ASP,C3a,C5L2 receptor	s1342;COMPLEX	ASP-C5L2 receptor-C3a
99	STATE_TRANSITION	s1342;COMPLEX	ASP-C5L2 receptor-C3a	s1341;PHENOTYPE	triglyceride synthesis
100	STATE_TRANSITION	s1122;PROTEIN	ATF3	s962;PROTEIN	GLUT4
101	STATE_TRANSITION	s1122;PROTEIN	ATF3	s359;GENE	ADIPOQ
102	STATE_TRANSITION	s355;PROTEIN	ATP	s356;PROTEIN	cAMP
103	HETERODIMER_ASSOCIATION		atRA,atRA	s830;COMPLEX	atRA-atRA
104	STATE_TRANSITION	s830;COMPLEX	atRA-atRA	s1267;PHENOTYPE	mitochondria gene expression
105	STATE_TRANSITION	s357;PROTEIN	BARK	s358;PROTEIN	BARK-p
106	STATE_TRANSITION	s1330;COMPLEX	bbs2,bbglucocorticoids,glucocorticoid receptor,bbs6	s23;PROTEIN	LEP
107	TRANSLATION	s527;RNA	BDNF	s720;PROTEIN	BDNF
108	STATE_TRANSITION	s720;PROTEIN	BDNF	s721;PROTEIN	TRKB
109	TRANSCRIPTION	s1522;GENE	gBDNF	s527;RNA	rBDNF
110	HETERODIMER_ASSOCIATION		BETA ARRESTIN,ADRBp	s1144;COMPLEX	BETA ARRESTIN-ADRBp
111	STATE_TRANSITION	s577;PROTEIN	BMP	s578;PROTEIN	TGF beta- TAK1
112	STATE_TRANSITION	s792;COMPLEX	BMP1,TLD like proteinase	s387;GENE	BMP2
113	STATE_TRANSITION	s792;COMPLEX	BMP1,TLD like proteinase	s389;GENE	BMP4
114	STATE_TRANSITION	s387;GENE	BMP2	s406;PROTEIN	FABP4
115	STATE_TRANSITION	s387;GENE	BMP2	s403;PROTEIN	C/EBP ALPHA
116	STATE_TRANSITION	s387;GENE	BMP2	s963;PROTEIN	C/EBP BETA
117	STATE_TRANSITION	s387;GENE	BMP2	s1114;PROTEIN	C/EBP DELTA
118	STATE_TRANSITION	s772;PROTEIN	BMP3	s543;PROTEIN	TGF BETA
119	STATE_TRANSITION	s389;GENE	BMP4	s406;PROTEIN	FABP4
120	STATE_TRANSITION	s389;GENE	BMP4	s1114;PROTEIN	C/EBP DELTA
121	STATE_TRANSITION	s389;GENE	BMP4	s963;PROTEIN	C/EBP BETA
122	STATE_TRANSITION	s389;GENE	BMP4	s403;PROTEIN	C/EBP ALPHA
123	STATE_TRANSITION	s1140;GENE	BMP6	s1109;PROTEIN	tyrosine hydroxylase
124	STATE_TRANSITION	s386;GENE	BMP7	s394;GENE	PREF1
125	STATE_TRANSITION	s386;GENE	BMP7	s392;GENE	NECDIN
126	STATE_TRANSITION	s386;GENE	BMP7	s434;PROTEIN	WNT
127	STATE_TRANSITION	s386;GENE	BMP7	s399;PROTEIN	PRDM16
128	STATE_TRANSITION	s386;GENE	BMP7	s403;PROTEIN	C/EBP ALPHA
129	STATE_TRANSITION	s386;GENE	BMP7	s963;PROTEIN	C/EBP BETA
130	STATE_TRANSITION	s386;GENE	BMP7	s1114;PROTEIN	C/EBP DELTA
131	STATE_TRANSITION	s386;GENE	BMP7	s1086;PROTEIN	PPAR GAMMA
132	STATE_TRANSITION	s422;GENE	BSCL2	s423;PROTEIN	SREBP1C
133	STATE_TRANSITION	s422;GENE	BSCL2	s424;PROTEIN	DGAT2
134	STATE_TRANSITION	s422;GENE	BSCL2	s413;GENE	AGPAT2
135	STATE_TRANSITION	s422;GENE	BSCL2	s415;GENE	LPIN1
136	STATE_TRANSITION	s403;PROTEIN	C/EBP ALPHA	s957;GENE	P21
137	STATE_TRANSITION	s403;PROTEIN	C/EBP ALPHA	s399;PROTEIN	PRDM16
138	STATE_TRANSITION	s403;PROTEIN	C/EBP ALPHA	s1113;SIMPLE_MOLECULE	p38
139	STATE_TRANSITION	s403;PROTEIN	C/EBP ALPHA	s1086;PROTEIN	PPAR GAMMA
140	STATE_TRANSITION	s963;PROTEIN	C/EBP BETA	s957;GENE	P21
141	STATE_TRANSITION	s963;PROTEIN	C/EBP BETA	s399;PROTEIN	PRDM16
142	STATE_TRANSITION	s963;PROTEIN	C/EBP BETA	s558;PROTEIN	EBF2
143	STATE_TRANSITION	s963;PROTEIN	C/EBP BETA	s557;PROTEIN	EBF1
144	STATE_TRANSITION	s963;PROTEIN	C/EBP BETA	s403;PROTEIN	C/EBP ALPHA
145	STATE_TRANSITION	s963;PROTEIN	C/EBP BETA	s560;PROTEIN	KLF5
146	STATE_TRANSITION	s963;PROTEIN	C/EBP BETA	s1086;PROTEIN	PPAR GAMMA
147	STATE_TRANSITION	s963;PROTEIN	C/EBP BETA	s1113;SIMPLE_MOLECULE	p38
148	HETERODIMER_ASSOCIATION		C/EBP BETA,SP1,HMGA1,AP 2alpha	s1203;COMPLEX	C/EBP BETA-SP1-HMGA1-AP 2alpha
149	STATE_TRANSITION	s1114;PROTEIN	C/EBP DELTA	s957;GENE	P21
150	STATE_TRANSITION	s1114;PROTEIN	C/EBP DELTA	s399;PROTEIN	PRDM16
151	STATE_TRANSITION	s1114;PROTEIN	C/EBP DELTA	s403;PROTEIN	C/EBP ALPHA
152	STATE_TRANSITION	s1114;PROTEIN	C/EBP DELTA	s560;PROTEIN	KLF5
153	STATE_TRANSITION	s1114;PROTEIN	C/EBP DELTA	s1086;PROTEIN	PPAR GAMMA
154	STATE_TRANSITION	s1114;PROTEIN	C/EBP DELTA	s1113;SIMPLE_MOLECULE	p38
155	STATE_TRANSITION	s1114;PROTEIN	C/EBP DELTA	s558;PROTEIN	EBF2
156	STATE_TRANSITION	s1114;PROTEIN	C/EBP DELTA	s557;PROTEIN	EBF1
157	STATE_TRANSITION	s106;SIMPLE_MOLECULE	cAMP	s1690;PROTEIN	PKA
158	STATE_TRANSITION	s106;SIMPLE_MOLECULE	cAMP	s117;PROTEIN	PDE3B
159	STATE_TRANSITION	s106;SIMPLE_MOLECULE	cAMP	s1084;PROTEIN	TNF alpha
160	STATE_TRANSITION	s1350;PROTEIN	CAP	s1351;PROTEIN	TC10
161	STATE_TRANSITION	s929;GENE	CAPN10	s9;PROTEIN	IRS1
162	STATE_TRANSITION	s929;GENE	CAPN10	s929;GENE	CAPN10
163	STATE_TRANSITION	s929;GENE	CAPN10	s403;PROTEIN	C/EBP ALPHA
164	STATE_TRANSITION	s1538;PROTEIN	CAR	s415;GENE	LPIN1
165	STATE_TRANSITION	s1538;PROTEIN	CAR	s1539;PROTEIN	GLOVL5
166	TRANSLATION	s1159;RNA	Cart	s485;PROTEIN	CART
167	TRANSCRIPTION	s1157;GENE	Cartpt	s1159;RNA	Cart
168	STATE_TRANSITION	s382;SIMPLE_MOLECULE	CATECHOLAMINES	s688;DEGRADED	degraded
169	STATE_TRANSITION	s382;SIMPLE_MOLECULE	CATECHOLAMINES	s23;PROTEIN	LEP
170	STATE_TRANSITION	s382;SIMPLE_MOLECULE	CATECHOLAMINES	s1690;PROTEIN	PKA
171	STATE_TRANSITION	s1346;PROTEIN	CAV1	s805;PROTEIN	insulin
172	STATE_TRANSITION	s1346;PROTEIN	CAV1	s1175;PROTEIN	PTP1B
173	STATE_TRANSITION	s1347;PROTEIN	CAV3	s1175;PROTEIN	PTP1B
174	STATE_TRANSITION	s1347;PROTEIN	CAV3	s805;PROTEIN	insulin
175	STATE_TRANSITION	s1349;PROTEIN	CBL	s1351;PROTEIN	TC10
176	TRANSCRIPTION	s764;PROTEIN	CBP	s763;GENE	FABP7
177	HETERODIMER_ASSOCIATION		CBP/P300,SMAD4	s1258;COMPLEX	CBP/P300-SMAD4
178	STATE_TRANSITION	s940;PROTEIN	CCK	s67;GENE	c-FOS
179	HETERODIMER_ASSOCIATION		CCK,CCKAR	s945;COMPLEX	CCK-CCKAR
180	STATE_TRANSITION	s945;COMPLEX	CCK,CCKAR	s1039;PROTEIN	NPY
181	STATE_TRANSITION	s945;COMPLEX	CCK,CCKAR	s32;PROTEIN	AgRP
182	HETERODIMER_ASSOCIATION		CCK,CCKBR	s1354;COMPLEX	CCK-CCKBR
183	STATE_TRANSITION	s1357;PROTEIN	CCND3	s1086;PROTEIN	PPAR GAMMA
184	STATE_TRANSITION	s1270;PROTEIN	CCR2	s1086;PROTEIN	PPAR GAMMA
185	STATE_TRANSITION	s1270;PROTEIN	CCR2	s1147;GENE	ADRB3
186	STATE_TRANSITION	s1358;PROTEIN	CD36	s290;PROTEIN	LDL
187	STATE_TRANSITION	s1017;SIMPLE_MOLECULE	cholesterol	s281;SIMPLE_MOLECULE	cholic acid
188	DISSOCIATION	s1017;SIMPLE_MOLECULE	cholesterol		s833,ABCA1
189	STATE_TRANSITION	s286;SIMPLE_MOLECULE	cholesterol ester	s63;COMPLEX	APOE-APOB-APOA5-APOC1-APOC3-APOC2
190	STATE_TRANSITION	s286;SIMPLE_MOLECULE	cholesterol ester	s1514;PROTEIN	HMG-CoA reductase
191	STATE_TRANSITION	s286;SIMPLE_MOLECULE	cholesterol ester	s971;PROTEIN	SREBP1
192	STATE_TRANSITION	s286;SIMPLE_MOLECULE	cholesterol ester	s1515;PROTEIN	SREBP2
193	STATE_TRANSITION	s286;SIMPLE_MOLECULE	cholesterol ester	s1516;SIMPLE_MOLECULE	acyl CoA-cholesterol acyl transferase
194	STATE_TRANSITION	s281;SIMPLE_MOLECULE	cholic acid	s286;SIMPLE_MOLECULE	cholesterol ester
195	STATE_TRANSITION	s281;SIMPLE_MOLECULE	cholic acid	s662;PROTEIN	FXR alpha
196	STATE_TRANSITION	s1365;PROTEIN	CHRM3	s1;PROTEIN	POMC
197	STATE_TRANSITION	s1365;PROTEIN	CHRM3	s1037;PROTEIN	MCH
198	STATE_TRANSITION	s1365;PROTEIN	CHRM3	s23;PROTEIN	LEP
199	STATE_TRANSITION	s1365;PROTEIN	CHRM3	s805;PROTEIN	insulin
200	STATE_TRANSITION	s1366;PROTEIN	CIDEA	s794;PROTEIN	UCP1
201	STATE_TRANSITION	s1366;PROTEIN	CIDEA	s1245;PROTEIN	AMPK
202	STATE_TRANSITION	s1366;PROTEIN	CIDEA	s1084;PROTEIN	TNF alpha
203	STATE_TRANSITION	s1367;PROTEIN	CLOCK	s1368;PROTEIN	CCKAR
204	STATE_TRANSITION	s1370;PROTEIN	CNR1	s1371;GENE	SREBP1c
205	STATE_TRANSITION	s461;PROTEIN	CNTF	s461;PROTEIN	CNTF
206	STATE_TRANSITION	s461;PROTEIN	CNTF	s1245;PROTEIN	AMPK
207	HETERODIMER_ASSOCIATION		CNTF,CNTFR ALPHA	s1069;COMPLEX	CNTF-CNTFR ALPHA-LIFR BETA-GP130
208	STATE_TRANSITION	s1069;COMPLEX	CNTF-CNTFR ALPHA-LIFR BETA-GP130	s42;PROTEIN	JAK2
209	STATE_TRANSITION	s470;GENE	COMT	s469;SIMPLE_MOLECULE	DOPAMINE
210	STATE_TRANSITION	s470;GENE	COMT	s382;SIMPLE_MOLECULE	CATECHOLAMINES
211	STATE_TRANSITION	s470;GENE	COMT	s373;SIMPLE_MOLECULE	NOREPINEPHRINE
212	STATE_TRANSITION	s1360;SIMPLE_MOLECULE	Coricosteroids	s1358;PROTEIN	CD36
213	STATE_TRANSITION	s376;SIMPLE_MOLECULE	CORTISOL	s288;GENE	LPL
214	HETERODIMER_ASSOCIATION		CORTISOL,GH	s881;COMPLEX	s881
215	HETERODIMER_ASSOCIATION		CORTISOL,NR3C1	s1231;COMPLEX	NR3C1-CORTISOL
216	STATE_TRANSITION	s377;SIMPLE_MOLECULE	CORTISONE	s376;SIMPLE_MOLECULE	CORTISOL
217	STATE_TRANSITION		CORTISONE,NADPH	s376;SIMPLE_MOLECULE	CORTISOL
218	STATE_TRANSITION	s1373;PROTEIN	CPE	s2;PROTEIN	alpha MSH
219	TRANSCRIPTION	s1253;GENE	gCPT	s1251;RNA	rCPT
220	TRANSLATION	s1251;RNA	rCPT	s1252;PROTEIN	CPT
221	HETERODIMER_ASSOCIATION		creatine,CRTR	s1422;COMPLEX	creatine-CRTR
222	STATE_TRANSITION	s1123;PROTEIN	CREB1	s1312;PROTEIN	PGC 1 ALPHA
223	STATE_TRANSITION	s1123;PROTEIN	CREB1	s1122;PROTEIN	ATF3
224	STATE_TRANSITION	s1123;PROTEIN	CREB1	s1241;PROTEIN	ACC2
225	STATE_TRANSITION	s1111;PROTEIN	CRH	s1112;SIMPLE_MOLECULE	GLUCOCORTICOIDS
226	HETERODIMER_ASSOCIATION		CRHR1,Urocortin	s1046;COMPLEX	Urocortin,CRHR1
227	STATE_TRANSITION	s1158;PROTEIN	crtc1	s484;PROTEIN	crtc1
228	STATE_TRANSITION	s484;PROTEIN	crtc1	s1156;GENE	kiss1
229	STATE_TRANSITION	s484;PROTEIN	crtc1	s1157;GENE	Cartpt
230	STATE_TRANSITION	s1420;PROTEIN	CRTR	s1417;SIMPLE_MOLECULE	creatine phosphate
231	STATE_TRANSITION	s449;PROTEIN	CTNNB1	s710;PROTEIN	WISP1
232	STATE_TRANSITION	s449;PROTEIN	CTNNB1	s709;PROTEIN	VEGF-C
233	STATE_TRANSITION	s449;PROTEIN	CTNNB1	s441;PROTEIN	TCF
234	STATE_TRANSITION	s449;PROTEIN	CTNNB1	s646;PROTEIN	MEF2B
235	STATE_TRANSITION	s449;PROTEIN	CTNNB1	s644;PROTEIN	GATA4
236	STATE_TRANSITION	s449;PROTEIN	CTNNB1	s53;PROTEIN	IGF1
237	STATE_TRANSITION	s440;PROTEIN	CTNNBL1	s441;PROTEIN	TCF
238	STATE_TRANSITION	s511;PROTEIN	CUGBP1	s403;PROTEIN	C/EBP ALPHA
239	STATE_TRANSITION	s511;PROTEIN	CUGBP1	s799;COMPLEX	C/EBP BETA,LIP
240	STATE_TRANSITION	s1139;GENE	CxCL14	s1109;PROTEIN	tyrosine hydroxylase
241	STATE_TRANSITION	s1375;PROTEIN	CYB5R4	s1238;GENE	SCD
242	TRANSCRIPTION	s531;GENE	CYP19A1	s532;PROTEIN	Aromatase
243	STATE_TRANSITION	s516;PROTEIN	CYP26A1	s518;SIMPLE_MOLECULE	atRA
244	STATE_TRANSITION	s517;PROTEIN	CYP26B1	s519;PROTEIN	atRA
245	TRANSCRIPTION	s279;GENE	gCYP7A1	s1608;RNA	rCYP7A1
246	TRANSLATION	s1608;RNA	rCYP7A1	s1607;PROTEIN	CYP7A1
247	HETERODIMER_ASSOCIATION		DAG,free fatty acid		Phospholipid,triglyceride
248	STATE_TRANSITION	s1695;PROTEIN	DDIT3	s698;PROTEIN	TRIB3
249	STATE_TRANSITION	s1695;PROTEIN	DDIT3	s963;PROTEIN	C/EBP BETA
250	STATE_TRANSITION	s574;SIMPLE_MOLECULE	DHT	s789;GENE	GADD45g
251	STATE_TRANSITION	s574;SIMPLE_MOLECULE	DHT	s1316;PROTEIN	AR mediated pathway
252	HETERODIMER_ASSOCIATION		DICER,EIF2C		MIR-30A-5P,MIr195
253	STATE_TRANSITION	s430;PROTEIN	Dickkopf	s435;PROTEIN	LRP co-receptor (LRP4 & LRP5)
254	STATE_TRANSITION	s1411;SIMPLE_MOLECULE	Dietary nutrients	s1410;GENE	GAL
255	STATE_TRANSITION	s1411;SIMPLE_MOLECULE	Dietary nutrients	s1039;PROTEIN	NPY
256	STATE_TRANSITION	s1457;SIMPLE_MOLECULE	dihydroxyacetone	s1453;SIMPLE_MOLECULE	glycerol 3 P
257	STATE_TRANSITION	s164;PROTEIN	DOPA	s118;PROTEIN	ADRA1A
258	STATE_TRANSITION	s164;PROTEIN	DOPA	s119;PROTEIN	ADRA1B
259	STATE_TRANSITION	s469;SIMPLE_MOLECULE	DOPAMINE	s911;DEGRADED	INSR
260	STATE_TRANSITION	s469;SIMPLE_MOLECULE	DOPAMINE	s373;SIMPLE_MOLECULE	NOREPINEPHRINE
261	STATE_TRANSITION	s469;SIMPLE_MOLECULE	DOPAMINE	s347;SIMPLE_MOLECULE	EPINEPHRINE
262	STATE_TRANSITION	s1383;PROTEIN	DPT	s1384;PROTEIN	collagen
263	TRANSLATION	s501;RNA	DRD	s502;PROTEIN	DRD
264	STATE_TRANSITION	s502;PROTEIN	DRD	s469;SIMPLE_MOLECULE	DOPAMINE
265	STATE_TRANSITION	s498;PROTEIN	DRD2	s469;SIMPLE_MOLECULE	DOPAMINE
266	STATE_TRANSITION	s498;PROTEIN	DRD2	s499;SIMPLE_MOLECULE	Prolactin
267	STATE_TRANSITION	s498;PROTEIN	DRD2	s1;PROTEIN	POMC
268	TRANSCRIPTION	s500;GENE	DRD4	s501;RNA	DRD
269	STATE_TRANSITION	s829;PROTEIN	DVL1	s449;PROTEIN	CTNNB1
270	STATE_TRANSITION	s829;PROTEIN	DVL1	s35;PROTEIN	GSK3
271	TRANSCRIPTION	s674;GENE	gE2F1	s675;RNA	rE2F1
272	TRANSLATION	s675;RNA	rE2F1	s967;PROTEIN	E2F1
273	STATE_TRANSITION	s967;PROTEIN	E2F1	s1086;PROTEIN	PPAR GAMMA
274	TRANSCRIPTION	s676;GENE	gE2F4	s678;RNA	rE2F4
275	TRANSLATION	s678;RNA	rE2F4	s556;PROTEIN	E2F4
276	STATE_TRANSITION	s556;PROTEIN	E2F4	s1086;PROTEIN	PPAR GAMMA
277	STATE_TRANSITION	s557;PROTEIN	EBF1	s1086;PROTEIN	PPAR GAMMA
278	STATE_TRANSITION	s557;PROTEIN	EBF1	s403;PROTEIN	C/EBP ALPHA
279	STATE_TRANSITION	s558;PROTEIN	EBF2	s1086;PROTEIN	PPAR GAMMA
280	STATE_TRANSITION	s558;PROTEIN	EBF2	s403;PROTEIN	C/EBP ALPHA
281	STATE_TRANSITION	s559;PROTEIN	EGR2	s963;PROTEIN	C/EBP BETA
282	DISSOCIATION	s1385;PROTEIN	EIF4EBP1		4E-BP,EIF4E
283	STATE_TRANSITION	s1369;SIMPLE_MOLECULE	Endocannabinoids	s1370;PROTEIN	CNR1
284	STATE_TRANSITION	s1369;SIMPLE_MOLECULE	Endocannabinoids	s1720;PROTEIN	CNR2
285	STATE_TRANSITION	s330;PROTEIN	eNOS	s108;PROTEIN	eNOS
286	STATE_TRANSITION	s998;PROTEIN	EPAS1	s300;PROTEIN	IRS3
287	STATE_TRANSITION	s998;PROTEIN	EPAS1	s784;PROTEIN	GLUT1
288	STATE_TRANSITION	s998;PROTEIN	EPAS1	s962;PROTEIN	GLUT4
289	STATE_TRANSITION	s347;SIMPLE_MOLECULE	EPINEPHRINE	s23;PROTEIN	LEP
290	STATE_TRANSITION	s726;PROTEIN	ERR alpha	s729;PROTEIN	RAR alpha
291	STATE_TRANSITION	s726;PROTEIN	ERR alpha	s732;PROTEIN	TBFM2
292	STATE_TRANSITION	s726;PROTEIN	ERR alpha	s155;PROTEIN	PPAR alpha
293	STATE_TRANSITION	s726;PROTEIN	ERR alpha	s624;PROTEIN	NRF2
294	STATE_TRANSITION	s726;PROTEIN	ERR alpha	s733;PROTEIN	NRIP1
295	STATE_TRANSITION	s727;PROTEIN	ERR gamma	s728;PROTEIN	RXR beta
296	STATE_TRANSITION	s727;PROTEIN	ERR gamma	s155;PROTEIN	PPAR alpha
297	STATE_TRANSITION	s727;PROTEIN	ERR gamma	s732;PROTEIN	TBFM2
298	STATE_TRANSITION	s727;PROTEIN	ERR gamma	s624;PROTEIN	NRF2
299	HETERODIMER_ASSOCIATION		ESR1,PPREs	s1124;COMPLEX	PPRE,ESR1
300	HETERODIMER_ASSOCIATION		estrogen,ESR2	s1400;COMPLEX	ESR2,Estrogen
301	STATE_TRANSITION	s679;PROTEIN	ETO	s963;PROTEIN	C/EBP BETA
302	STATE_TRANSITION	s802;PROTEIN	FABP2	s804;SIMPLE_MOLECULE	PUFA
303	STATE_TRANSITION	s406;PROTEIN	FABP4	s399;PROTEIN	PRDM16
304	STATE_TRANSITION	s406;PROTEIN	FABP4	s1113;SIMPLE_MOLECULE	p38
305	STATE_TRANSITION	s1335;PROTEIN	FB	s1339;PROTEIN	C3a
306	STATE_TRANSITION	s1335;PROTEIN	FB	s1338;PROTEIN	C3 convertase
307	STATE_TRANSITION	s1335;PROTEIN	FB	s1318;PROTEIN	ASP
308	STATE_TRANSITION	s619;PROTEIN	FGF	s620;PROTEIN	FGFR2
309	STATE_TRANSITION	s1141;GENE	FGF14	s1109;PROTEIN	tyrosine hydroxylase
310	STATE_TRANSITION	s665;PROTEIN	FGF15	s666;GENE	CYP8B1
311	STATE_TRANSITION	s665;PROTEIN	FGF15	s279;GENE	CYP7A1
312	STATE_TRANSITION	s1389;PROTEIN	FOSB	s394;GENE	PREF1
313	STATE_TRANSITION	s1390;PROTEIN	FOXA2/HNF3B	s394;GENE	PREF1
314	STATE_TRANSITION	s1390;PROTEIN	FOXA2/HNF3B	s962;PROTEIN	GLUT4
315	STATE_TRANSITION	s1390;PROTEIN	FOXA2/HNF3B	s40;PROTEIN	HSL
316	STATE_TRANSITION	s1390;PROTEIN	FOXA2/HNF3B	s1392;PROTEIN	hexokinase2
317	STATE_TRANSITION	s539;PROTEIN	FOXD 1	s535;PROTEIN	PAI1
318	STATE_TRANSITION	s609;PROTEIN	FOXO1	s610;PROTEIN	HNF3B
319	STATE_TRANSITION	s609;PROTEIN	FOXO1	s1476;PROTEIN	GPX1
320	STATE_TRANSITION	s609;PROTEIN	FOXO1	s1475;PROTEIN	MnSOD
321	STATE_TRANSITION	s609;PROTEIN	FOXO1	s1373;PROTEIN	CPE
322	STATE_TRANSITION	s609;PROTEIN	FOXO1	s957;GENE	P21
323	STATE_TRANSITION	s1016;SIMPLE_MOLECULE	free fatty acid	s535;PROTEIN	PAI1
324	STATE_TRANSITION	s1016;SIMPLE_MOLECULE	free fatty acid	s591;PROTEIN	PPAR gamma 2
325	STATE_TRANSITION	s1016;SIMPLE_MOLECULE	free fatty acid	s23;PROTEIN	LEP
326	STATE_TRANSITION	s1016;SIMPLE_MOLECULE	free fatty acid	s1107;PROTEIN	PPAR delta
327	STATE_TRANSITION	s1016;SIMPLE_MOLECULE	free fatty acid	s286;SIMPLE_MOLECULE	cholesterol ester
328	STATE_TRANSITION	s1016;SIMPLE_MOLECULE	free fatty acid	s1693;PROTEIN	GPR120
329	STATE_TRANSITION	s1397;COMPLEX	FSH,FSHR	s1395;SIMPLE_MOLECULE	estrogen
330	HETERODIMER_ASSOCIATION		FSHR,FSH	s1397;COMPLEX	FSH-FSHR
331	STATE_TRANSITION	s1692;PROTEIN	FTO	s23;PROTEIN	LEP
332	STATE_TRANSITION	s1692;PROTEIN	FTO	s297;PROTEIN	IL6
333	STATE_TRANSITION	s1692;PROTEIN	FTO	s1107;PROTEIN	PPAR delta
334	STATE_TRANSITION	s1692;PROTEIN	FTO	s361;PROTEIN	ADIPOQ
335	STATE_TRANSITION	s1692;PROTEIN	FTO	s63;COMPLEX	APOE-APOB-APOA5-APOC1-APOC3-APOC2
336	STATE_TRANSITION	s662;PROTEIN	FXR alpha	s667;GENE	INSIG2
337	STATE_TRANSITION	s662;PROTEIN	FXR alpha	s660;PROTEIN	lanosterol 14 alpha demethylase
338	STATE_TRANSITION	s662;PROTEIN	FXR alpha	s663;PROTEIN	NR0B2
339	STATE_TRANSITION	s662;PROTEIN	FXR alpha	s665;PROTEIN	FGF15
340	STATE_TRANSITION	s1040;SIMPLE_MOLECULE	GABA	s1;PROTEIN	POMC
341	STATE_TRANSITION	s1040;SIMPLE_MOLECULE	GABA	s485;PROTEIN	CART
342	HETERODIMER_ASSOCIATION		GABGR3,GABA	s1697;COMPLEX	GABA-GABGR3
343	STATE_TRANSITION	s1174;GENE	GAD2	s1040;SIMPLE_MOLECULE	GABA
344	STATE_TRANSITION	s1174;GENE	GAD2	s482;SIMPLE_MOLECULE	tryptophan
345	STATE_TRANSITION	s575;GENE	GADD45a	s449;PROTEIN	CTNNB1
346	STATE_TRANSITION	s575;GENE	GADD45a	s434;PROTEIN	WNT
347	STATE_TRANSITION	s789;GENE	GADD45g	s449;PROTEIN	CTNNB1
348	STATE_TRANSITION	s153;SIMPLE_MOLECULE	GalphaS	s154;SIMPLE_MOLECULE	AC
349	STATE_TRANSITION	s1427;PROTEIN	GAS6	s1424;PROTEIN	axl
350	STATE_TRANSITION	s1427;PROTEIN	GAS6	s1425;PROTEIN	c-mer
351	STATE_TRANSITION	s1427;PROTEIN	GAS6	s1426;PROTEIN	sky
352	STATE_TRANSITION	s1428;PROTEIN	GAST	s805;PROTEIN	insulin
353	STATE_TRANSITION	s1428;PROTEIN	GAST	s23;PROTEIN	LEP
354	STATE_TRANSITION	s1428;PROTEIN	GAST	s1429;PROTEIN	Ghrelin
355	STATE_TRANSITION	s644;PROTEIN	GATA4	s628;PROTEIN	MC3R
356	STATE_TRANSITION	s585;PROTEIN	GCGR	s589;PROTEIN	FGF21
357	STATE_TRANSITION	s582;PROTEIN	GCK	s584;SIMPLE_MOLECULE	kATP
358	HETERODIMER_ASSOCIATION		GDF3,ALK7,Cripto	s1433;COMPLEX	GDF3-ALK7-Cripto
359	STATE_TRANSITION	s1433;COMPLEX	GDF3-ALK7-Cripto	s1437;PHENOTYPE	adipose tissue homeostatis
360	STATE_TRANSITION	s1440;PROTEIN	GDF8	s805;PROTEIN	insulin
361	STATE_TRANSITION	s1440;PROTEIN	GDF8	s328;PROTEIN	AKT
362	STATE_TRANSITION	s1440;PROTEIN	GDF8	s53;PROTEIN	IGF1
363	STATE_TRANSITION	s1440;PROTEIN	GDF8	s1086;PROTEIN	PPAR GAMMA
364	STATE_TRANSITION	s1442;PROTEIN	GFR alpha2	s1443;PROTEIN	RET
365	HETERODIMER_ASSOCIATION		GH,GH Receptor	s884;COMPLEX	GH-GH Receptor
366	STATE_TRANSITION	s1429;PROTEIN	Ghrelin	s89;PROTEIN	SRIF
367	STATE_TRANSITION	s1161;COMPLEX	ghrelin-GHSR	s1039;PROTEIN	NPY
368	STATE_TRANSITION	s1161;COMPLEX	ghrelin-GHSR	s32;PROTEIN	AgRP
369	STATE_TRANSITION	s1161;COMPLEX	ghrelin-GHSR	s1;PROTEIN	POMC
370	STATE_TRANSITION	s1161;COMPLEX	ghrelin-GHSR	s133;PROTEIN	Orexin
371	STATE_TRANSITION	s1161;COMPLEX	ghrelin-GHSR	s485;PROTEIN	CART
372	STATE_TRANSITION	s1161;COMPLEX	ghrelin-GHSR	s67;GENE	c-FOS
373	HETERODIMER_ASSOCIATION		ghrelin-GHSR	s1161;COMPLEX	ghrelin-GHSR
374	STATE_TRANSITION	s1161;COMPLEX	ghrelin,GHSR	s51;PROTEIN	GH
375	STATE_TRANSITION	s1444;PROTEIN	GHRH	s51;PROTEIN	GH
376	STATE_TRANSITION	s1445;PROTEIN	GHRHR	s51;PROTEIN	GH
377	STATE_TRANSITION	s1445;PROTEIN	GHRHR	s53;PROTEIN	IGF1
378	HETERODIMER_ASSOCIATION		GIP,GIPR	s1448;COMPLEX	GIP-GIPR
379	STATE_TRANSITION	s1447;PROTEIN	GIPR	s805;PROTEIN	insulin
380	STATE_TRANSITION	s495;SIMPLE_MOLECULE	Glucagon	s585;PROTEIN	GCGR
381	STATE_TRANSITION	s495;SIMPLE_MOLECULE	Glucagon	s581;SIMPLE_MOLECULE	Glucose
382	TRANSCRIPTION	s1547;GENE	gGlucagon	s1548;RNA	rGlucagon
383	TRANSLATION	s1548;RNA	rGlucagon	s495;SIMPLE_MOLECULE	Glucagon
384	STATE_TRANSITION	s495;SIMPLE_MOLECULE	Glucagon	s497;PROTEIN	SIK2
385	STATE_TRANSITION	s495;SIMPLE_MOLECULE	Glucagon	s805;PROTEIN	insulin
386	HETERODIMER_ASSOCIATION		GLUCOCORTICOIDS,GLUCOCORTICOID RECEPTOR	s4;COMPLEX	glucocorticoids-glucocorticoid receptor
387	STATE_TRANSITION	s4;COMPLEX	glucocorticoids-glucocorticoid receptor	s415;GENE	LPIN1
388	STATE_TRANSITION	s581;SIMPLE_MOLECULE	Glucose	s582;PROTEIN	GCK
389	STATE_TRANSITION	s581;SIMPLE_MOLECULE	Glucose	s1656;PROTEIN	ChREBP
390	STATE_TRANSITION	s581;SIMPLE_MOLECULE	Glucose	s1692;PROTEIN	FTO
391	STATE_TRANSITION	s784;PROTEIN	GLUT1	s962;PROTEIN	GLUT4
392	STATE_TRANSITION	s962;PROTEIN	GLUT4	s1275;COMPLEX	CCR2-MCP1
393	STATE_TRANSITION	s1453;SIMPLE_MOLECULE	glycerol 3 P	s1454;SIMPLE_MOLECULE	lysophosphatidic acid
394	STATE_TRANSITION	s1453;SIMPLE_MOLECULE	glycerol 3 P	s1457;SIMPLE_MOLECULE	dihydroxyacetone
395	STATE_TRANSITION	s1414;SIMPLE_MOLECULE	glycine	s1415;SIMPLE_MOLECULE	guanidenoacetate
396	STATE_TRANSITION	s1456;PROTEIN	glypican 3	s386;GENE	BMP7
397	STATE_TRANSITION	s1456;PROTEIN	glypican 3	s387;GENE	BMP2
398	STATE_TRANSITION	s1456;PROTEIN	glypican 3	s389;GENE	BMP4
399	STATE_TRANSITION	s598;GENE	GNB3	s599;PROTEIN	G alpha I2
400	STATE_TRANSITION	s1463;COMPLEX	GPA2,GPB5	s1460;PROTEIN	TSHR
401	HETERODIMER_ASSOCIATION		GPB5,GPA2	s1463;COMPLEX	GPA2,GPB5
402	STATE_TRANSITION	s854;COMPLEX	GPCR,hormones	s153;SIMPLE_MOLECULE	GalphaS
403	STATE_TRANSITION	s1439;PROTEIN	GPD1	s805;PROTEIN	insulin
404	STATE_TRANSITION	s1439;PROTEIN	GPD1	s328;PROTEIN	AKT
405	STATE_TRANSITION	s1439;PROTEIN	GPD1	s53;PROTEIN	IGF1
406	STATE_TRANSITION	s1439;PROTEIN	GPD1	s1086;PROTEIN	PPAR GAMMA
407	STATE_TRANSITION	s1469;PROTEIN	GPR109A	s359;GENE	ADIPOQ
408	STATE_TRANSITION	s1693;PROTEIN	GPR120	s495;SIMPLE_MOLECULE	Glucagon
409	TRANSCRIPTION	s1471;GENE	GPR40	s1472;PROTEIN	Beta2
410	TRANSCRIPTION	s1471;GENE	GPR40	s613;PROTEIN	PDX1
411	STATE_TRANSITION	s1438;PROTEIN	GRB14	s805;PROTEIN	insulin
412	STATE_TRANSITION	s1438;PROTEIN	GRB14	s328;PROTEIN	AKT
413	STATE_TRANSITION	s1438;PROTEIN	GRB14	s53;PROTEIN	IGF1
414	STATE_TRANSITION	s1438;PROTEIN	GRB14	s1086;PROTEIN	PPAR GAMMA
415	STATE_TRANSITION	s1438;PROTEIN	GRB14	s1084;PROTEIN	TNF alpha
416	STATE_TRANSITION	s35;PROTEIN	GSK3	s449;PROTEIN	CTNNB1
417	STATE_TRANSITION	s1143;PROTEIN	GTP	s350;PROTEIN	ALHA ADENYLY CYCLASE
418	STATE_TRANSITION	s1143;PROTEIN	GTP	s1717;PROTEIN	BH4
419	STATE_TRANSITION	s1415;SIMPLE_MOLECULE	guanidenoacetate	s1416;SIMPLE_MOLECULE	creatine
420	STATE_TRANSITION	s1491;PROTEIN	H1-R's	s23;PROTEIN	LEP
421	STATE_TRANSITION	s1482;PROTEIN	H6PD	s1481;SIMPLE_MOLECULE	NADPH
422	STATE_TRANSITION	s1487;PROTEIN	Hap1	s1488;PROTEIN	gaba A
423	STATE_TRANSITION	s1287;PROTEIN	HB-EGF	s53;PROTEIN	IGF1
424	STATE_TRANSITION	s1483;PROTEIN	HCRT	s1484;PROTEIN	OX1R
425	STATE_TRANSITION	s1483;PROTEIN	HCRT	s1485;PROTEIN	OX2R
426	STATE_TRANSITION	s1489;PROTEIN	HDC	s1490;SIMPLE_MOLECULE	histamine
427	TRANSPORT	s45;PROTEIN	HDL	s1002;GENE	HSD11B1/HDL
428	STATE_TRANSITION	s45;PROTEIN	HDL	s1358;PROTEIN	CD36
429	HETERODIMER_ASSOCIATION		HDL,PON1	s1028;COMPLEX	PON1-HDL
430	HETERODIMER_ASSOCIATION		HDL,PON3	s1022;COMPLEX	PON3-HDL
431	STATE_TRANSITION	s1605;PROTEIN	HFF4a	s1307;PROTEIN	PCK2
432	STATE_TRANSITION	s1490;SIMPLE_MOLECULE	histamine	s1491;PROTEIN	H1-R's
433	STATE_TRANSITION	s612;PROTEIN	HNF1B	s613;PROTEIN	PDX1
434	STATE_TRANSITION	s610;PROTEIN	HNF3B	s612;PROTEIN	HNF1B
435	STATE_TRANSITION	s610;PROTEIN	HNF3B	s615;PROTEIN	HNF4A
436	STATE_TRANSITION	s610;PROTEIN	HNF3B	s614;PROTEIN	HNF1A
437	STATE_TRANSITION	s610;PROTEIN	HNF3B	s613;PROTEIN	PDX1
438	STATE_TRANSITION	s610;PROTEIN	HNF3B	s611;PROTEIN	HNF3A
439	TRANSPORT	s610;PROTEIN	HNF3B	s1390;PROTEIN	FOXA2/HNF3B
440	HETERODIMER_ASSOCIATION		hormones,GPR	s854;COMPLEX	GPCR-hormones
441	STATE_TRANSITION	s1002;GENE	HSD11B1/HDL	s359;GENE	ADIPOQ
442	STATE_TRANSITION	s1002;GENE	HSD11B1/HDL	s1112;SIMPLE_MOLECULE	GLUCOCORTICOIDS
443	STATE_TRANSITION	s786;PROTEIN	HSD3B1	s574;SIMPLE_MOLECULE	DHT
444	STATE_TRANSITION	s786;PROTEIN	HSD3B1	s788;SIMPLE_MOLECULE	Testosterone
445	STATE_TRANSITION	s786;PROTEIN	HSD3B1	s1395;SIMPLE_MOLECULE	estrogen
446	STATE_TRANSITION	s40;PROTEIN	HSL	s414;SIMPLE_MOLECULE	TRIACYLGLYCEROL
447	STATE_TRANSITION	s1272;PROTEIN	HSP70	s88;PROTEIN	Enpp1
448	STATE_TRANSITION	s369;PROTEIN	HTR1B	s372;PROTEIN	SEROTONIN
449	STATE_TRANSITION	s370;PROTEIN	HTR2A	s372;PROTEIN	SEROTONIN
450	STATE_TRANSITION	s371;PROTEIN	HTR2C	s372;PROTEIN	SEROTONIN
451	STATE_TRANSITION	s1332;PROTEIN	HTR6	s1331;PROTEIN	BBSome bbs1,2,4,5,7,8,9
452	STATE_TRANSITION	s1486;PROTEIN	HTT	s1487;PROTEIN	Hap1
453	STATE_TRANSITION	s1496;PROTEIN	ICAM1	s337;GENE	APOA4
454	STATE_TRANSITION	s1496;PROTEIN	ICAM1	s1336;PROTEIN	Adipsin
455	STATE_TRANSITION	s605;PROTEIN	IDE	s805;PROTEIN	insulin
456	STATE_TRANSITION	s289;PROTEIN	IDL	s290;PROTEIN	LDL
457	STATE_TRANSITION	s289;PROTEIN	IDL	s1017;SIMPLE_MOLECULE	cholesterol
458	STATE_TRANSITION	s289;PROTEIN	IDL	s45;PROTEIN	HDL
459	STATE_TRANSITION	s1498;PROTEIN	IDPC	s1481;SIMPLE_MOLECULE	NADPH
460	STATE_TRANSITION	s53;PROTEIN	IGF1	s1377;GENE	SELADAN1
461	STATE_TRANSITION	s55;PROTEIN	IGF1 receptor	s1308;PROTEIN	AKT2
462	HETERODIMER_ASSOCIATION		IGF1 receptor,IGF1	s887;COMPLEX	IGF1-IGF1 receptor
463	HETERODIMER_ASSOCIATION		IGF1 receptor,IGF2	s890;COMPLEX	IGF2-IGF1 receptor
464	STATE_TRANSITION	s887;COMPLEX	IGF1,IGF1 receptor	s298;PROTEIN	IRS2
465	STATE_TRANSITION	s890;COMPLEX	IGF2,IGF1 receptor	s298;PROTEIN	IRS2
466	STATE_TRANSITION	s893;COMPLEX	IGF2,Insulin receptor	s298;PROTEIN	IRS2
467	HETERODIMER_ASSOCIATION		IGF2,insulin receptor	s893;COMPLEX	IGF2-Insulin receptor
468	STATE_TRANSITION	s768;GENE	IGFBP3	s53;PROTEIN	IGF1
469	STATE_TRANSITION	s1500;PROTEIN	IGFBP6	s607;PROTEIN	IGF2
470	STATE_TRANSITION	s297;PROTEIN	IL6	s288;GENE	LPL
471	STATE_TRANSITION	s297;PROTEIN	IL6	s1501;PROTEIN	IL6R
472	TRANSCRIPTION	s297;PROTEIN	IL6	s1543;GENE	ORM
473	STATE_TRANSITION	s297;PROTEIN	IL6	s535;PROTEIN	PAI1
474	STATE_TRANSITION	s667;GENE	INSIG2	s24;GENE	HMGCR
475	STATE_TRANSITION	s805;PROTEIN	insulin	s321;PROTEIN	UCP
476	STATE_TRANSITION	s805;PROTEIN	insulin	s604;GENE	GYS1
477	STATE_TRANSITION	s805;PROTEIN	insulin	s647;PROTEIN	MIF
478	STATE_TRANSITION	s805;PROTEIN	insulin	s49;PROTEIN	FOXC2
479	STATE_TRANSITION	s805;PROTEIN	insulin	s602;PROTEIN	MCP1
480	STATE_TRANSITION	s805;PROTEIN	insulin	s361;PROTEIN	ADIPOQ
481	STATE_TRANSITION	s805;PROTEIN	insulin	s1308;PROTEIN	AKT2
482	STATE_TRANSITION	s805;PROTEIN	insulin	s1313;PROTEIN	APOA5
483	STATE_TRANSITION	s805;PROTEIN	insulin	s1314;PROTEIN	AQP7
484	STATE_TRANSITION	s805;PROTEIN	insulin	s1349;PROTEIN	CBL
485	STATE_TRANSITION	s805;PROTEIN	insulin	s1039;PROTEIN	NPY
486	STATE_TRANSITION	s805;PROTEIN	insulin	s1410;GENE	GAL
487	STATE_TRANSITION	s805;PROTEIN	insulin	s1487;PROTEIN	Hap1
488	STATE_TRANSITION	s805;PROTEIN	insulin	s963;PROTEIN	C/EBP BETA
489	STATE_TRANSITION	s805;PROTEIN	insulin	s1114;PROTEIN	C/EBP DELTA
490	STATE_TRANSITION	s805;PROTEIN	insulin	s1692;PROTEIN	FTO
491	STATE_TRANSITION	s806;PROTEIN	insulin receptor	s9;PROTEIN	IRS1
492	STATE_TRANSITION	s806;PROTEIN	insulin receptor	s300;PROTEIN	IRS3
493	STATE_TRANSITION	s846;PROTEIN	insulin receptor	s806;PROTEIN	insulin receptor-p
494	STATE_TRANSITION	s806;PROTEIN	insulin receptor	s298;PROTEIN	IRS2
495	STATE_TRANSITION	s806;PROTEIN	insulin receptor	s1508;PROTEIN	kv1.3
496	TRANSCRIPTION	s1208;GENE	gIR	s1209;RNA	rIR
497	TRANSLATION	s1209;RNA	rIR	s846;PROTEIN	insulin receptor
498	STATE_TRANSITION	s9;PROTEIN	IRS1	s962;PROTEIN	GLUT4
499	STATE_TRANSITION	s298;PROTEIN	IRS2	s327;PROTEIN	PI3K
500	STATE_TRANSITION	s1506;PROTEIN	ISL1	s1505;GENE	Proglucagon
501	STATE_TRANSITION	s597;SIMPLE_MOLECULE	JAK/STAT	s535;PROTEIN	PAI1
502	STATE_TRANSITION	s42;PROTEIN	JAK2	s1127;COMPLEX	lep-ob-rb-jak2-socs-stat5-stat1-stat3
503	STATE_TRANSITION	s1521;PROTEIN	JIP1	s1520;PROTEIN	JNK/MAPK8
504	STATE_TRANSITION	s1520;PROTEIN	JNK/MAPK8	s9;PROTEIN	IRS1
505	STATE_TRANSITION	s741;PROTEIN	KLF15	s743;PROTEIN	HSD17B5
506	STATE_TRANSITION	s741;PROTEIN	KLF15	s742;PROTEIN	AceCS2
507	STATE_TRANSITION	s741;PROTEIN	KLF15	s962;PROTEIN	GLUT4
508	STATE_TRANSITION	s741;PROTEIN	KLF15	s1276;GENE	ADM
509	STATE_TRANSITION	s565;PROTEIN	KLF2	s394;GENE	PREF1
510	STATE_TRANSITION	s565;PROTEIN	KLF2	s591;PROTEIN	PPAR gamma 2
511	STATE_TRANSITION	s560;PROTEIN	KLF5	s1086;PROTEIN	PPAR GAMMA
512	STATE_TRANSITION	s560;PROTEIN	KLF5	s591;PROTEIN	PPAR gamma 2
513	STATE_TRANSITION	s766;PROTEIN	KLF6	s394;GENE	PREF1
514	STATE_TRANSITION	s1087;PROTEIN	KLF7	s406;PROTEIN	FABP4
515	STATE_TRANSITION	s1087;PROTEIN	KLF7	s745;PROTEIN	Sulfonyl urea receptor 1
516	STATE_TRANSITION	s1087;PROTEIN	KLF7	s403;PROTEIN	C/EBP ALPHA
517	STATE_TRANSITION	s1087;PROTEIN	KLF7	s1086;PROTEIN	PPAR GAMMA
518	STATE_TRANSITION	s1087;PROTEIN	KLF7	s936;PROTEIN	GLUT2
519	STATE_TRANSITION	s1087;PROTEIN	KLF7	s359;GENE	ADIPOQ
520	STATE_TRANSITION	s1087;PROTEIN	KLF7	s23;PROTEIN	LEP
521	STATE_TRANSITION	s1087;PROTEIN	KLF7	s23;PROTEIN	LEP
522	STATE_TRANSITION	s1087;PROTEIN	KLF7	s297;PROTEIN	IL6
523	STATE_TRANSITION	s1087;PROTEIN	KLF7	s343;GENE	ADN
524	STATE_TRANSITION	s661;SIMPLE_MOLECULE	lanosterol	s1017;SIMPLE_MOLECULE	cholesterol
525	STATE_TRANSITION	s1470;SIMPLE_MOLECULE	LCFA	s1471;GENE	GPR40
526	STATE_TRANSITION	s290;PROTEIN	LDL	s1017;SIMPLE_MOLECULE	cholesterol
527	STATE_TRANSITION	s290;PROTEIN	LDL	s1109;PROTEIN	tyrosine hydroxylase
528	TRANSCRIPTION	s15;GENE	gLEP	s22;RNA	rLEP
529	TRANSLATION	s22;RNA	rLEP	s23;PROTEIN	LEP
530	STATE_TRANSITION	s23;PROTEIN	LEP	s1158;PROTEIN	crtc1
531	STATE_TRANSITION	s23;PROTEIN	LEP	s1031;SIMPLE_MOLECULE	Urocortin
532	STATE_TRANSITION	s23;PROTEIN	LEP	s1393;PROTEIN	FSH
533	STATE_TRANSITION	s23;PROTEIN	LEP	s1629;PROTEIN	REN
534	STATE_TRANSITION	s23;PROTEIN	LEP	s327;PROTEIN	PI3K
535	STATE_TRANSITION	s23;PROTEIN	LEP	s1241;PROTEIN	ACC2
536	STATE_TRANSITION	s23;PROTEIN	LEP	s1245;PROTEIN	AMPK
537	STATE_TRANSITION	s23;PROTEIN	LEP	s1028;COMPLEX	PON1,HDL
538	STATE_TRANSITION	s23;PROTEIN	LEP	s532;PROTEIN	Aromatase
539	STATE_TRANSITION	s23;PROTEIN	LEP	s780;PROTEIN	CISD1
540	STATE_TRANSITION	s23;PROTEIN	LEP	s1363;PROTEIN	P27
541	STATE_TRANSITION	s23;PROTEIN	LEP	s957;GENE	P21
542	TRANSCRIPTION	s23;PROTEIN	LEP	s343;GENE	ADN
543	STATE_TRANSITION	s1127;COMPLEX	lep,ob-rb,jak2,socs,stat5,stat1,stat3	s1127;COMPLEX	SOCS
544	STATE_TRANSITION	s1127;COMPLEX	s19;PRROTEIN	s1127;COMPLEX	lep-ob-rb-jak2-socs-stat5-stat1-stat3
545	STATE_TRANSITION	s1127;COMPLEX	lep-ob-rb-jak2-socs-stat5-stat1-stat3	s301;GENE	HIF1alpha
546	STATE_TRANSITION	s1127;COMPLEX	lep-ob-rb-jak2-socs-stat5-stat1-stat3	s1088;PROTEIN	SHP2
547	STATE_TRANSITION	s1127;COMPLEX	lep-ob-rb-jak2-socs-stat5-stat1-stat3	s1136;PROTEIN	STAT3
548	STATE_TRANSITION	s1127;COMPLEX	lep-ob-rb-jak2-socs-stat5-stat1-stat3	s1088;PROTEIN	SHP2
549	STATE_TRANSITION	s1510;PROTEIN	LH	s1511;PROTEIN	LHR
550	STATE_TRANSITION	s1509;PROTEIN	LHB	s1510;PROTEIN	LH
551	STATE_TRANSITION	s1511;PROTEIN	LHR	s1512;SIMPLE_MOLECULE	corticosterone
552	STATE_TRANSITION	s595;PROTEIN	LIF	s535;PROTEIN	PAI1
553	HETERODIMER_ASSOCIATION		LIP,C/EBP BETA	s799;COMPLEX	C/EBP BETA-LIP
554	STATE_TRANSITION	s1513;PROTEIN	LIPA	s285;GENE	LDLR
555	STATE_TRANSITION	s43;GENE	LIPC	s45;PROTEIN	HDL
556	DISSOCIATION	s625;PROTEIN	LMNA		lamin A,lamin C
557	STATE_TRANSITION	s625;PROTEIN	LMNA	s971;PROTEIN	SREBP1
558	STATE_TRANSITION	s625;PROTEIN	LMNA	s23;PROTEIN	LEP
559	STATE_TRANSITION	s415;GENE	LPIN1	s414;SIMPLE_MOLECULE	TRIACYLGLYCEROL
560	STATE_TRANSITION	s415;GENE	LPIN1	s962;PROTEIN	GLUT4
561	STATE_TRANSITION	s415;GENE	LPIN1	s403;PROTEIN	C/EBP ALPHA
562	STATE_TRANSITION	s415;GENE	LPIN1	s1086;PROTEIN	PPAR GAMMA
563	STATE_TRANSITION	s415;GENE	LPIN1	s155;PROTEIN	PPAR alpha
564	STATE_TRANSITION	s420;GENE	LPIN2	s962;PROTEIN	GLUT4
565	STATE_TRANSITION	s420;GENE	LPIN2	s403;PROTEIN	C/EBP ALPHA
566	STATE_TRANSITION	s420;GENE	LPIN2	s1086;PROTEIN	PPAR GAMMA
567	STATE_TRANSITION	s416;GENE	LPIN3	s155;PROTEIN	PPAR alpha
568	STATE_TRANSITION	s288;GENE	LPL	s290;PROTEIN	LDL
569	STATE_TRANSITION	s288;GENE	LPL	s1313;PROTEIN	APOA5
570	STATE_TRANSITION	s1359;PROTEIN	LPS	s1358;PROTEIN	CD36
571	STATE_TRANSITION	s627;PROTEIN	LRPAP1	s45;PROTEIN	HDL
572	STATE_TRANSITION	s627;PROTEIN	LRPAP1	s336;GENE	APOA1
573	STATE_TRANSITION	s627;PROTEIN	LRPAP1	s38;GENE	LRP1
574	STATE_TRANSITION	s163;PROTEIN	L-tyrosine	s164;PROTEIN	DOPA
575	STATE_TRANSITION	s754;PROTEIN	LXR	s995;PROTEIN	glucose6phosphatase
576	STATE_TRANSITION	s754;PROTEIN	LXR	s1307;PROTEIN	PCK2
577	STATE_TRANSITION	s754;PROTEIN	LXR	s1273;PROTEIN	PGC-1
578	STATE_TRANSITION	s649;PROTEIN	LXR alpha	s423;PROTEIN	SREBP1C
579	STATE_TRANSITION	s649;PROTEIN	LXR alpha	s1086;PROTEIN	PPAR GAMMA
580	STATE_TRANSITION	s1250;SIMPLE_MOLECULE	Malonyl CoA	s1247;SIMPLE_MOLECULE	Saturated Fatty Acyl CoAs
581	STATE_TRANSITION	s1250;SIMPLE_MOLECULE	Malonyl CoA	s1252;PROTEIN	CPT
582	STATE_TRANSITION	s471;GENE	MAOA		SEROTONIN,NH2
583	STATE_TRANSITION	s471;GENE	MAOA		NOREPINEPHRINE,NH2
584	STATE_TRANSITION	s471;GENE	MAOA	s469;SIMPLE_MOLECULE	DOPAMINE
585	STATE_TRANSITION	s96;PROTEIN	MAPK	s67;GENE	c-FOS
586	TRANSCRIPTION	s135;COMPLEX	ERK1/2-MAPK	s135;COMPLEX	EGR1-MAPK
587	TRANSCRIPTION	s135;COMPLEX	ERK1/2-MAPK	s135;COMPLEX	c-FOS-MAPK
588	TRANSCRIPTION	s1298;GENE	gMAPK	s1299;RNA	rMAPK
589	TRANSLATION	s1299;RNA	rMAPK	s96;PROTEIN	MAPK
590	STATE_TRANSITION	s135;COMPLEX	MAPK	s1086;PROTEIN	PPAR GAMMA
591	STATE_TRANSITION	s135;COMPLEX	MAPK	s1113;SIMPLE_MOLECULE	p38
592	STATE_TRANSITION	s630;PROTEIN	MC5R	s1173;ION	Ca2+
593	HETERODIMER_ASSOCIATION		MCH,MCHR1	s1053;COMPLEX	MCH-MCHR1
594	STATE_TRANSITION	s1038;PROTEIN	MCHR1	s1331;PROTEIN	BBSome bbs1,2,4,5,7,8,9
595	STATE_TRANSITION	s602;PROTEIN	MCP1	s288;GENE	LPL
596	STATE_TRANSITION	s602;PROTEIN	MCP1	s1275;COMPLEX	WDTC1,HDAC3,histone75
597	STATE_TRANSITION	s1523;PROTEIN	MeCP2	s1522;GENE	BDNF
598	HETERODIMER_ASSOCIATION		MeCP2,ATP10a	s1709;COMPLEX	MeCP2-ATP10a
599	STATE_TRANSITION	s637;PROTEIN	MEF2A	s727;PROTEIN	ERR gamma
600	STATE_TRANSITION	s637;PROTEIN	MEF2A	s1312;PROTEIN	PGC 1 ALPHA
601	STATE_TRANSITION	s637;PROTEIN	MEF2A	s962;PROTEIN	GLUT4
602	STATE_TRANSITION	s638;PROTEIN	MEF2C	s1312;PROTEIN	PGC 1 ALPHA
603	STATE_TRANSITION	s639;PROTEIN	MEF2D	s1312;PROTEIN	PGC 1 ALPHA
604	STATE_TRANSITION	s639;PROTEIN	MEF2D	s962;PROTEIN	GLUT4
605	STATE_TRANSITION	s277;SIMPLE_MOLECULE	mevalonate	s280;SIMPLE_MOLECULE	squalene
606	STATE_TRANSITION	s1477;PROTEIN	mGlu5	s469;SIMPLE_MOLECULE	DOPAMINE
607	STATE_TRANSITION	s1459;PROTEIN	mGPDH	s805;PROTEIN	insulin
608	STATE_TRANSITION	s647;PROTEIN	MIF	s1084;PROTEIN	TNF alpha
609	STATE_TRANSITION	s520;RNA	MIR103	s962;PROTEIN	GLUT4
610	STATE_TRANSITION	s520;RNA	MIR103	s591;PROTEIN	PPAR gamma 2
611	STATE_TRANSITION	s520;RNA	MIR103	s521;PROTEIN	GOS2
612	STATE_TRANSITION	s520;RNA	MIR103	s406;PROTEIN	FABP4
613	STATE_TRANSITION	s520;RNA	MIR103	s361;PROTEIN	ADIPOQ
614	STATE_TRANSITION	s1120;RNA	MIR132	s1123;PROTEIN	CREB1
615	STATE_TRANSITION	s526;RNA	MIR-30A-5P	s527;RNA	BDNF
616	STATE_TRANSITION	s534;PROTEIN	mROS	s1695;PROTEIN	DDIT3
617	STATE_TRANSITION	s1526;PROTEIN	MT1	s1016;SIMPLE_MOLECULE	free fatty acid
618	STATE_TRANSITION	s77;PROTEIN	mTOR	s1273;PROTEIN	PGC-1
619	STATE_TRANSITION	s77;PROTEIN	mTOR	s1386;PROTEIN	RPS6KB1
620	STATE_TRANSITION	s77;PROTEIN	mTOR	s1385;PROTEIN	EIF4EBP1
621	HETERODIMER_ASSOCIATION		Na+ K+ ATPase,CHIF	s1406;COMPLEX	CHIF-Na+ K+ ATPase
622	STATE_TRANSITION	s1324;SIMPLE_MOLECULE	N-Acetyl aspartic acid		acetate,aspartate
623	STATE_TRANSITION	s1527;PROTEIN	NCB5OR	s1481;SIMPLE_MOLECULE	NADPH
624	TRANSCRIPTION	s765;PROTEIN	NCOA1	s763;GENE	FABP7
625	TRANSCRIPTION	s767;PROTEIN	NCOA3	s768;GENE	IGFBP3
626	STATE_TRANSITION	s767;PROTEIN	NCOA3	s770;PROTEIN	HER2
627	STATE_TRANSITION	s767;PROTEIN	NCOA3	s769;PROTEIN	NKalphaB
628	STATE_TRANSITION	s767;PROTEIN	NCOA3	s963;PROTEIN	C/EBP BETA
629	STATE_TRANSITION	s767;PROTEIN	NCOA3	s967;PROTEIN	E2F1
630	STATE_TRANSITION	s746;PROTEIN	NCOR	s747;PROTEIN	Rev-erb alpha
631	STATE_TRANSITION	s746;PROTEIN	NCOR	s1086;PROTEIN	PPAR GAMMA
632	STATE_TRANSITION	s771;PROTEIN	NCOR2	s1086;PROTEIN	PPAR GAMMA
633	STATE_TRANSITION	s1528;PROTEIN	NDN	s392;GENE	NECDIN
634	STATE_TRANSITION	s392;GENE	NECDIN	s406;PROTEIN	FABP4
635	STATE_TRANSITION	s392;GENE	NECDIN	s963;PROTEIN	C/EBP BETA
636	STATE_TRANSITION	s392;GENE	NECDIN	s1114;PROTEIN	C/EBP DELTA
637	STATE_TRANSITION	s392;GENE	NECDIN	s403;PROTEIN	C/EBP ALPHA
638	STATE_TRANSITION	s392;GENE	NECDIN	s1086;PROTEIN	PPAR GAMMA
639	STATE_TRANSITION	s1473;PROTEIN	neuropeptide B & W	s1474;PROTEIN	GPR7
640	TRANSCRIPTION	s1712;PROTEIN	NF-kappa B	s1714;GENE	vcam1
641	TRANSCRIPTION	s1712;PROTEIN	NF-kappa B	s1715;GENE	ICAM1
642	TRANSCRIPTION	s1712;PROTEIN	NF-kappa B	s1716;GENE	E-selectin
643	STATE_TRANSITION	s1529;GENE	NHLH2	s1530;GENE	TRH
644	STATE_TRANSITION	s1468;SIMPLE_MOLECULE	niacin	s1469;PROTEIN	GPR109A
645	STATE_TRANSITION	s1531;PROTEIN	NMB	s1532;PROTEIN	NMBR
646	STATE_TRANSITION	s1532;PROTEIN	NMBR	s1533;PROTEIN	TSH
647	STATE_TRANSITION	s373;SIMPLE_MOLECULE	NOREPINEPHRINE	s374;GENE	ADRA2A
648	STATE_TRANSITION	s373;SIMPLE_MOLECULE	NOREPINEPHRINE	s689;DEGRADED	degraded
649	STATE_TRANSITION	s373;SIMPLE_MOLECULE	NOREPINEPHRINE	s347;SIMPLE_MOLECULE	EPINEPHRINE
650	STATE_TRANSITION	s1535;PROTEIN	NOS2A	s1536;PROTEIN	NO
651	STATE_TRANSITION	s1039;PROTEIN	NPY	s1602;PROTEIN	PRLH
652	STATE_TRANSITION	s160;PROTEIN	NPY y2	s1039;PROTEIN	NPY
653	STATE_TRANSITION	s160;PROTEIN	NPY y2	s1040;SIMPLE_MOLECULE	GABA
654	HETERODIMER_ASSOCIATION		NPY,y1 and y5 receptor	s1056;COMPLEX	NPY-y1- y5 receptor
655	STATE_TRANSITION	s663;PROTEIN	NR0B2	s666;GENE	CYP8B1
656	STATE_TRANSITION	s663;PROTEIN	NR0B2	s279;GENE	CYP7A1
657	STATE_TRANSITION	s1537;PROTEIN	NR1H2	s805;PROTEIN	insulin
658	TRANSCRIPTION	s762;PROTEIN	NR2F1	s763;GENE	FABP7
659	TRANSLATION	s1262;RNA	NRF2	s624;PROTEIN	NRF2
660	STATE_TRANSITION	s733;PROTEIN	NRIP1	s726;PROTEIN	ERR alpha
661	STATE_TRANSITION	s733;PROTEIN	NRIP1	s754;PROTEIN	LXR
662	STATE_TRANSITION	s733;PROTEIN	NRIP1	s727;PROTEIN	ERR gamma
663	STATE_TRANSITION	s733;PROTEIN	NRIP1	s794;PROTEIN	UCP1
664	STATE_TRANSITION	s733;PROTEIN	NRIP1	s962;PROTEIN	GLUT4
665	STATE_TRANSITION	s616;PROTEIN	NROB2	s615;PROTEIN	HNF4A
666	STATE_TRANSITION	s616;PROTEIN	NROB2	s663;PROTEIN	NR0B2
667	STATE_TRANSITION	s616;PROTEIN	NROB2	s1110;GENE	ADRB
668	STATE_TRANSITION	s1441;PROTEIN	NRTN	s1442;PROTEIN	GFR alpha2
669	STATE_TRANSITION	s722;PROTEIN	NTRK2	s721;PROTEIN	TRKB
670	STATE_TRANSITION	s1540;PROTEIN	NTS	s1541;PROTEIN	NTSR1
671	STATE_TRANSITION	s41;PROTEIN	Ob-Rb	s1393;PROTEIN	FSH
672	HETERODIMER_ASSOCIATION		Ob-Rb,LEP	s1127;COMPLEX	lep,ob-rb,jak2,socs,stat5,stat1,stat3
673	STATE_TRANSITION	s1013;PROTEIN	OPA1	s635;SIMPLE_MOLECULE	cytochrome C
674	STATE_TRANSITION	s1013;PROTEIN	OPA1	s414;SIMPLE_MOLECULE	TRIACYLGLYCEROL
675	TRANSCRIPTION	s1451;GENE	OPRM1	s1452;PROTEIN	GNG3
676	STATE_TRANSITION	s596;PROTEIN	OSM	s597;SIMPLE_MOLECULE	JAK/STAT
677	STATE_TRANSITION		oxaloacetate,GTP		p-enolpyruvate,GDP,CO2
678	STATE_TRANSITION	s587;PROTEIN	OXM	s588;PROTEIN	GLP1R
679	STATE_TRANSITION	s1113;SIMPLE_MOLECULE	p38	s1084;PROTEIN	TNF alpha
680	STATE_TRANSITION	s1113;SIMPLE_MOLECULE	p38	s1312;PROTEIN	PGC 1 ALPHA
681	STATE_TRANSITION	s1227;SIMPLE_MOLECULE	p42/p44/JNK	s381;GENE	PLIN(1&2)
682	STATE_TRANSITION	s1722;PROTEIN	p62	s1723;PROTEIN	gabarapl1
683	STATE_TRANSITION	s1293;PROTEIN	PACAP	s1296;PROTEIN	VPAC2
684	STATE_TRANSITION	s1293;PROTEIN	PACAP	s1294;PROTEIN	PAC
685	STATE_TRANSITION	s1293;PROTEIN	PACAP	s1295;PROTEIN	VPAC
686	STATE_TRANSITION	s1293;PROTEIN	PACAP	s406;PROTEIN	FABP4
687	STATE_TRANSITION	s535;PROTEIN	PAI1	s537;PROTEIN	HABP
688	STATE_TRANSITION	s535;PROTEIN	PAI1	s538;PROTEIN	STK 16
689	TRANSCRIPTION	s1545;PROTEIN	PARP1	s1546;GENE	NFAT
690	HETERODIMER_ASSOCIATION		PAX6,cMAT,MATb	s1562;COMPLEX	PAX6-cMAT-MATb
691	TRANSCRIPTION	s652;GENE	gPCK1	s653;RNA	rPCK1
692	TRANSLATION	s653;RNA	rPCK1	s654;PROTEIN	PCK1
693	STATE_TRANSITION	s1307;PROTEIN	PCK2	s741;PROTEIN	KLF15
694	STATE_TRANSITION	s633;PROTEIN	PCP1	s1013;PROTEIN	OPA1
695	STATE_TRANSITION	s329;PROTEIN	PDE3B	s117;PROTEIN	PDE3B-p
696	STATE_TRANSITION	s117;PROTEIN	PDE3B	s1690;PROTEIN	PKA
697	STATE_TRANSITION	s753;PROTEIN	PDK1/2	s328;PROTEIN	AKT
698	STATE_TRANSITION	s613;PROTEIN	PDX1	s617;PROTEIN	PC1/3
699	STATE_TRANSITION	s613;PROTEIN	PDX1	s620;PROTEIN	FGFR2
700	STATE_TRANSITION	s613;PROTEIN	PDX1	s619;PROTEIN	FGF
701	STATE_TRANSITION	s613;PROTEIN	PDX1	s582;PROTEIN	GCK
702	STATE_TRANSITION	s613;PROTEIN	PDX1	s936;PROTEIN	GLUT2
703	STATE_TRANSITION	s1596;PROTEIN	PEG3	s1597;PROTEIN	Oxytocin
704	STATE_TRANSITION	s71;PROTEIN	peptideYY	s160;PROTEIN	NPY y2
705	STATE_TRANSITION	s159;PROTEIN	peptideYY**	s71;PROTEIN	peptideYY
706	STATE_TRANSITION	s1312;PROTEIN	PGC 1 ALPHA	s727;PROTEIN	ERR gamma
707	STATE_TRANSITION	s1312;PROTEIN	PGC 1 ALPHA	s726;PROTEIN	ERR alpha
708	STATE_TRANSITION	s1312;PROTEIN	PGC 1 ALPHA	s996;PROTEIN	RXR ALPHA
709	STATE_TRANSITION	s1312;PROTEIN	PGC 1 ALPHA	s1086;PROTEIN	PPAR GAMMA
710	STATE_TRANSITION	s1312;PROTEIN	PGC 1 ALPHA	s729;PROTEIN	RAR alpha
711	STATE_TRANSITION	s1312;PROTEIN	PGC 1 ALPHA	s155;PROTEIN	PPAR alpha
712	STATE_TRANSITION	s1312;PROTEIN	PGC 1 ALPHA	s34;PROTEIN	PPAR beta
713	STATE_TRANSITION	s798;PROTEIN	PGC 1 BETA	s726;PROTEIN	ERR alpha
714	STATE_TRANSITION	s798;PROTEIN	PGC 1 BETA	s670;GENE	RAR
715	STATE_TRANSITION	s798;PROTEIN	PGC 1 BETA	s418;PROTEIN	GLUCOCORTICOID RECEPTOR
716	STATE_TRANSITION	s798;PROTEIN	PGC 1 BETA	s1237;PROTEIN	TR
717	STATE_TRANSITION	s1273;PROTEIN	PGC-1	s1719;PROTEIN	YY1
718	STATE_TRANSITION	s734;PROTEIN	PGR	s495;SIMPLE_MOLECULE	Glucagon
719	STATE_TRANSITION	s1149;GENE	phK	s1151;GENE	Gph
720	STATE_TRANSITION	s1177;SIMPLE_MOLECULE	Phospholipid	s602;PROTEIN	MCP1
721	STATE_TRANSITION	s1177;SIMPLE_MOLECULE	Phospholipid	s336;GENE	APOA1
722	STATE_TRANSITION	s751;PROTEIN	PI(3,4,5)P3	s753;PROTEIN	PDK1/2
723	STATE_TRANSITION	s750;PROTEIN	PI(4,5)P2	s751;PROTEIN	PI(3,4,5)P3
724	STATE_TRANSITION	s327;PROTEIN	PI3K	s130;PROTEIN	PI3K-p
725	STATE_TRANSITION	s130;PROTEIN	PI3K	s609;PROTEIN	FOXO1
726	STATE_TRANSITION	s130;PROTEIN	PI3K	s1326;PROTEIN	ATP1A1
727	STATE_TRANSITION	s130;PROTEIN	PI3K	s933;PROTEIN	PKC
728	STATE_TRANSITION	s1479;PROTEIN	PICB	s1478;PROTEIN	GSK3B
729	STATE_TRANSITION	s541;SIMPLE_MOLECULE	Pioglitazone	s542;PROTEIN	TSP1
730	STATE_TRANSITION	s541;SIMPLE_MOLECULE	Pioglitazone	s1086;PROTEIN	PPAR GAMMA
731	STATE_TRANSITION	s541;SIMPLE_MOLECULE	Pioglitazone	s1268;RNA	MEST
732	STATE_TRANSITION	s1690;PROTEIN	PKA	s40;PROTEIN	HSL
733	STATE_TRANSITION	s1690;PROTEIN	PKA	s155;PROTEIN	PPAR alpha
734	STATE_TRANSITION	s1690;PROTEIN	PKA-inactive	s1690;PROTEIN	PKA-active
735	STATE_TRANSITION	s1148;GENE	PKA	s1149;GENE	phK
736	TRANSCRIPTION	s1148;GENE	gPKA	s1154;RNA	rPKA
737	TRANSLATION	s1154;RNA	rPKA	s1690;PROTEIN	PKA
738	STATE_TRANSITION	s933;PROTEIN	PKC	s962;PROTEIN	GLUT4
739	STATE_TRANSITION	s933;PROTEIN	PKC	s784;PROTEIN	GLUT1
740	STATE_TRANSITION	s933;PROTEIN	PKC	s1320;PROTEIN	GLUT 3
741	STATE_TRANSITION	s933;PROTEIN	PKC	s1322;PROTEIN	DGAT
742	STATE_TRANSITION	s933;PROTEIN	PKC	s96;PROTEIN	MAPK
743	STATE_TRANSITION	s933;PROTEIN	PKC	s971;PROTEIN	SREBP1
744	STATE_TRANSITION	s381;GENE	PLIN(1&2)	s40;PROTEIN	HSL
745	STATE_TRANSITION	s737;PROTEIN	PNMT	s382;SIMPLE_MOLECULE	CATECHOLAMINES
746	STATE_TRANSITION	s1;PROTEIN	POMC	s2;PROTEIN	alpha MSH
747	STATE_TRANSITION	s1019;PROTEIN	PON2	s1020;PROTEIN	PON1
748	STATE_TRANSITION	s1021;PROTEIN	PON3	s290;PROTEIN	statin
749	STATE_TRANSITION	s1021;PROTEIN	PON3	s1177;SIMPLE_MOLECULE	LDL
750	STATE_TRANSITION	s1021;PROTEIN	PON3	s333;DRUG	Phospholipid
751	STATE_TRANSITION	s1152;GENE	PP1	s1149;GENE	phK
752	STATE_TRANSITION	s1152;GENE	PP1	s1151;GENE	Gph
753	STATE_TRANSITION	s155;PROTEIN	PPAR alpha	s359;GENE	ADIPOQ
754	STATE_TRANSITION	s155;PROTEIN	PPAR alpha	s680;PROTEIN	ACSM3
755	STATE_TRANSITION	s155;PROTEIN	PPAR alpha	s406;PROTEIN	FABP4
756	STATE_TRANSITION	s34;PROTEIN	PPAR beta	s414;SIMPLE_MOLECULE	TRIACYLGLYCEROL
757	STATE_TRANSITION	s1107;PROTEIN	PPAR delta	s45;PROTEIN	HDL
758	STATE_TRANSITION	s1107;PROTEIN	PPAR delta	s290;PROTEIN	LDL
759	STATE_TRANSITION	s1107;PROTEIN	PPAR delta	s18;SIMPLE_MOLECULE	triglyceride
760	STATE_TRANSITION	s1086;PROTEIN	PPAR GAMMA	s650;GENE	INSIG1
761	STATE_TRANSITION	s1086;PROTEIN	PPAR GAMMA	s686;PROTEIN	SORBS1
762	STATE_TRANSITION	s1086;PROTEIN	PPAR GAMMA	s399;PROTEIN	PRDM16
763	STATE_TRANSITION	s1086;PROTEIN	PPAR GAMMA	s1113;SIMPLE_MOLECULE	p38
764	STATE_TRANSITION	s1086;PROTEIN	PPAR GAMMA	s531;GENE	CYP19A1
765	STATE_TRANSITION	s1086;PROTEIN	PPAR GAMMA	s1309;PROTEIN	ANGPTL4
766	STATE_TRANSITION	s1086;PROTEIN	PPAR GAMMA	s1358;PROTEIN	CD36
767	STATE_TRANSITION	s1086;PROTEIN	PPAR GAMMA	s1492;GENE	HMGA2
768	STATE_TRANSITION	s1086;PROTEIN	PPAR GAMMA	s1313;PROTEIN	APOA5
769	STATE_TRANSITION	s1086;PROTEIN	PPAR GAMMA	s288;GENE	LPL
770	STATE_TRANSITION	s1086;PROTEIN	PPAR GAMMA	s1203;COMPLEX	WDTC1,HDAC3,histone03
771	STATE_TRANSITION	s1086;PROTEIN	PPAR GAMMA	s1694;GENE	FGF1
772	STATE_TRANSITION	s1301;PROTEIN	PPAR gamma 1	s403;PROTEIN	C/EBP ALPHA
773	HETERODIMER_ASSOCIATION		PPAR GAMMA,RXR	s1234;COMPLEX	WDTC1,HDAC3,histone34
774	STATE_TRANSITION	s586;SIMPLE_MOLECULE	PPG	s587;PROTEIN	OXM
775	STATE_TRANSITION	s1598;PROTEIN	PPP1R3A	s1599;PROTEIN	Glycogen synthase
776	STATE_TRANSITION	s1124;COMPLEX	PPRE,ESR1	s1086;PROTEIN	PPAR GAMMA
777	STATE_TRANSITION	s536;PROTEIN	PRAP 1	s535;PROTEIN	PAI1
778	STATE_TRANSITION	s313;GENE	PRCP	s2;PROTEIN	alpha MSH
779	STATE_TRANSITION	s399;PROTEIN	PRDM16	s410;COMPLEX	PGC 1 ALPHA,PGC1 BETA,UCP1
780	STATE_TRANSITION	s394;GENE	PREF1	s406;PROTEIN	FABP4
781	STATE_TRANSITION	s394;GENE	PREF1	s403;PROTEIN	C/EBP ALPHA
782	STATE_TRANSITION	s394;GENE	PREF1	s963;PROTEIN	C/EBP BETA
783	STATE_TRANSITION	s394;GENE	PREF1	s1114;PROTEIN	C/EBP DELTA
784	STATE_TRANSITION	s394;GENE	PREF1	s1086;PROTEIN	PPAR GAMMA
785	STATE_TRANSITION	s1600;PROTEIN	PRKAA2	s290;PROTEIN	LDL
786	STATE_TRANSITION	s1601;PROTEIN	PRKCQ	s9;PROTEIN	IRS1
787	HETERODIMER_ASSOCIATION		PRL,PRLR	s1278;COMPLEX	WDTC1,HDAC3,histone78
788	STATE_TRANSITION	s1602;PROTEIN	PRLH	s1603;PROTEIN	PRLHR
789	STATE_TRANSITION	s779;SIMPLE_MOLECULE	prodomainBMP	s387;GENE	BMP2
790	STATE_TRANSITION	s779;SIMPLE_MOLECULE	prodomainBMP	s389;GENE	BMP4
791	STATE_TRANSITION	s1505;GENE	Proglucagon	s1507;SIMPLE_MOLECULE	Glucagon like peptide
792	STATE_TRANSITION	s1505;GENE	Proglucagon	s495;SIMPLE_MOLECULE	Glucagon
793	STATE_TRANSITION	s1604;PROTEIN	PROX1	s1607;PROTEIN	CYP7A1
794	STATE_TRANSITION	s1604;PROTEIN	PROX1	s1605;PROTEIN	HFF4a
795	STATE_TRANSITION	s1466;PROTEIN	PrRP	s1467;PROTEIN	GPR10
796	STATE_TRANSITION	s1503;PROTEIN	PtdINS(3)	s1502;PROTEIN	PtdINS9(3)
797	STATE_TRANSITION	s1502;PROTEIN	PtdINS9(3)	s1503;PROTEIN	PtdINS(3)
798	STATE_TRANSITION	s1175;PROTEIN	PTP1B	s42;PROTEIN	JAK2
799	STATE_TRANSITION	s804;SIMPLE_MOLECULE	PUFA	s1016;SIMPLE_MOLECULE	free fatty acid
800	STATE_TRANSITION		RAR alpha,RXR beta	s730;PROTEIN	MCAD
801	STATE_TRANSITION	s1615;PROTEIN	RasGRF1	s1616;PROTEIN	Rac
802	STATE_TRANSITION	s1615;PROTEIN	RasGRF1	s1619;PROTEIN	RAS
803	HETERODIMER_ASSOCIATION		RasGRF1,NMDA	s1623;COMPLEX	RasGRF1-NMDA
804	STATE_TRANSITION	s514;SIMPLE_MOLECULE	Retinyl esters	s516;PROTEIN	CYP26A1
805	STATE_TRANSITION	s514;SIMPLE_MOLECULE	Retinyl esters	s517;PROTEIN	CYP26B1
806	STATE_TRANSITION	s747;PROTEIN	Rev-erb alpha	s748;PROTEIN	RORE
807	STATE_TRANSITION	s1249;PROTEIN	RORA	s1254;GENE	caveolin3
808	STATE_TRANSITION	s748;PROTEIN	RORE	s995;PROTEIN	glucose6phosphatase
809	STATE_TRANSITION	s748;PROTEIN	RORE	s1273;PROTEIN	PGC-1
810	STATE_TRANSITION	s996;PROTEIN	RXR ALPHA	s1125;PROTEIN	PPREs
811	HETERODIMER_ASSOCIATION		RXR ALPHA,PPAR gamma 2	s1183;COMPLEX	RXR ALPHA-PPAR GAMMA 2
812	STATE_TRANSITION	s1183;COMPLEX	RXR ALPHA,PPAR GAMMA 2	s1125;PROTEIN	PPREs
813	STATE_TRANSITION	s1183;COMPLEX	RXR ALPHA,PPAR GAMMA 2	s403;PROTEIN	C/EBP ALPHA
814	HETERODIMER_ASSOCIATION		RXR,RAR,retinoic acid	s12;COMPLEX	WDTC1,HDAC3,histone
815	STATE_TRANSITION	s1048;COMPLEX	urocortin-CRHR2	s350;PROTEIN	ALHA ADENYLY CYCLASE
816	STATE_TRANSITION	s881;COMPLEX	GH-CORTISOL	s297;PROTEIN	IL6
817	STATE_TRANSITION	s881;COMPLEX	GH-CORTISOL	s288;GENE	LPL
818	STATE_TRANSITION	s1247;SIMPLE_MOLECULE	Saturated Fatty Acyl CoAs	s1248;SIMPLE_MOLECULE	monosaturated fatty acylCoAs
819	STATE_TRANSITION	s37;GENE	SCARB1	s45;PROTEIN	HDL
820	STATE_TRANSITION	s1238;GENE	SCD	s1241;PROTEIN	ACC2
821	STATE_TRANSITION	s1238;GENE	SCD	s1246;PROTEIN	FAS
822	STATE_TRANSITION	s1238;GENE	SCD	s1252;PROTEIN	CPT
823	STATE_TRANSITION	s1238;GENE	SCD	s529;PROTEIN	UCP2
824	STATE_TRANSITION	s1238;GENE	SCD	s530;PROTEIN	UCP3
825	STATE_TRANSITION	s1238;GENE	SCD	s794;PROTEIN	UCP1
826	STATE_TRANSITION	s1238;GENE	SCD	s1147;GENE	ADRB3
827	STATE_TRANSITION	s1238;GENE	SCD	s1086;PROTEIN	PPAR GAMMA
828	STATE_TRANSITION	s1633;PROTEIN	SDC1	s32;PROTEIN	AgRP
829	STATE_TRANSITION	s1634;PROTEIN	SDC3	s32;PROTEIN	AgRP
830	STATE_TRANSITION	s372;PROTEIN	SEROTONIN	s373;SIMPLE_MOLECULE	NOREPINEPHRINE
831	STATE_TRANSITION	s1636;PROTEIN	SFRP1	s434;PROTEIN	WNT
832	STATE_TRANSITION	s682;PROTEIN	SGK1	s684;PROTEIN	ENac
833	STATE_TRANSITION	s682;PROTEIN	SGK1	s683;PROTEIN	SGLT1
834	STATE_TRANSITION	s682;PROTEIN	SGK1	s1508;PROTEIN	kv1.3
835	TRANSCRIPTION	s1630;GENE	gSGLT1	s1631;RNA	rSGLT1
836	TRANSLATION	s1631;RNA	rSGLT1	s683;PROTEIN	SGLT1
837	STATE_TRANSITION	s1088;PROTEIN	SHP2	s1127;COMPLEX	lep-ob-rb-jak2-socs-stat5-stat1-stat3
838	HETERODIMER_ASSOCIATION		SHP2,SOS	s1097;COMPLEX	SOS-SHP2
839	STATE_TRANSITION	s497;PROTEIN	SIK2	s494;PROTEIN	CRTC2
840	HETERODIMER_ASSOCIATION		SIM1,ARNT2	s2;PROTEIN	alpha MSH
841	STATE_TRANSITION	s474;GENE	SLC6A14	s482;SIMPLE_MOLECULE	tryptophan
842	STATE_TRANSITION	s474;GENE	SLC6A14	s1040;SIMPLE_MOLECULE	GABA
843	STATE_TRANSITION	s472;GENE	SLC6A3	s469;SIMPLE_MOLECULE	DOPAMINE
844	STATE_TRANSITION	s473;GENE	SLC6A4	s372;PROTEIN	SEROTONIN
845	HETERODIMER_ASSOCIATION		SMAD4,SMAD3	s1223;COMPLEX	SMAD4-SMAD3-ATF2p
846	HETERODIMER_ASSOCIATION		SMAD4,SMAD3,TGF BETA	s535;PROTEIN	PAI1
847	STATE_TRANSITION	s1643;PROTEIN	SOAT2	s1017;SIMPLE_MOLECULE	cholesterol
848	STATE_TRANSITION	s686;PROTEIN	SORBS1	s687;PROTEIN	INSR
849	STATE_TRANSITION	s640;PROTEIN	SOX18	s643;PROTEIN	TCF4
850	STATE_TRANSITION	s640;PROTEIN	SOX18	s449;PROTEIN	CTNNB1
851	STATE_TRANSITION	s1644;PROTEIN	SOX8	s394;GENE	PREF1
852	STATE_TRANSITION	s1645;PROTEIN	SPARC	s535;PROTEIN	PAI1
853	STATE_TRANSITION	s280;SIMPLE_MOLECULE	squalene	s1017;SIMPLE_MOLECULE	cholesterol
854	STATE_TRANSITION	s971;PROTEIN	SREBP1	s1496;PROTEIN	ICAM1
855	STATE_TRANSITION	s971;PROTEIN	SREBP1	s1514;PROTEIN	HMG-CoA reductase
856	STATE_TRANSITION	s971;PROTEIN	SREBP1	s285;GENE	LDLR
857	STATE_TRANSITION	s423;PROTEIN	SREBP1C	s650;GENE	INSIG1
858	STATE_TRANSITION	s423;PROTEIN	SREBP1C	s957;GENE	P21
859	STATE_TRANSITION	s423;PROTEIN	SREBP1C	s403;PROTEIN	C/EBP ALPHA
860	STATE_TRANSITION	s423;PROTEIN	SREBP1C	s1086;PROTEIN	PPAR GAMMA
861	STATE_TRANSITION	s1371;GENE	SREBP1c	s1372;PROTEIN	ACC1
862	STATE_TRANSITION	s1371;GENE	SREBP1c	s1246;PROTEIN	FAS
863	HETERODIMER_ASSOCIATION		SREBP1C,E47	s361;PROTEIN	ADIPOQ
864	STATE_TRANSITION	s1515;PROTEIN	SREBP2	s1514;PROTEIN	HMG-CoA reductase
865	STATE_TRANSITION	s1515;PROTEIN	SREBP2	s285;GENE	LDLR
866	TRANSPORT	s1034;PROTEIN	STAT1	s1127;COMPLEX	lep-ob-rb-jak2-socs-stat5-stat1-stat3
867	STATE_TRANSITION	s1136;PROTEIN	STAT3	s1;PROTEIN	POMC
868	TRANSPORT	s592;PROTEIN	STAT3	s1127;COMPLEX	lep-ob-rb-jak2-socs-stat5-stat1-stat3
869	STATE_TRANSITION	s1136;PROTEIN	STAT3	s32;PROTEIN	AgRP
870	TRANSPORT	s1035;PROTEIN	STAT5	s1127;COMPLEX	lep-ob-rb-jak2-socs-stat5-stat1-stat3
871	STATE_TRANSITION	s1285;PROTEIN	SUR1	s805;PROTEIN	insulin
872	STATE_TRANSITION	s1650;COMPLEX	T3,THRA	s1649;GENE	TUB
873	HETERODIMER_ASSOCIATION		T3,THRB	s1653;COMPLEX	T3,THRB
874	STATE_TRANSITION	s1653;COMPLEX	T3,THRB	s1649;GENE	TUB
875	STATE_TRANSITION	s441;PROTEIN	TCF	s432;GENE	WNT
876	STATE_TRANSITION	s441;PROTEIN	TCF	s552;GENE	c MYC
877	STATE_TRANSITION	s441;PROTEIN	TCF	s551;GENE	CYCLIN D
878	STATE_TRANSITION	s441;PROTEIN	TCF	s549;GENE	ID2
879	STATE_TRANSITION	s441;PROTEIN	TCF	s1086;PROTEIN	PPAR GAMMA
880	STATE_TRANSITION	s441;PROTEIN	TCF	s403;PROTEIN	C/EBP ALPHA
881	STATE_TRANSITION	s441;PROTEIN	TCF	s1107;PROTEIN	PPAR delta
882	STATE_TRANSITION	s643;PROTEIN	TCF4	s644;PROTEIN	GATA4
883	STATE_TRANSITION	s643;PROTEIN	TCF4	s646;PROTEIN	MEF2B
884	STATE_TRANSITION	s788;SIMPLE_MOLECULE	Testosterone	s449;PROTEIN	CTNNB1
885	STATE_TRANSITION	s788;SIMPLE_MOLECULE	Testosterone	s1316;PROTEIN	AR mediated pathway
886	STATE_TRANSITION	s543;PROTEIN	TGF BETA	s1358;PROTEIN	CD36
887	STATE_TRANSITION	s578;PROTEIN	TGF beta- TAK1	s1113;SIMPLE_MOLECULE	p38
888	HETERODIMER_ASSOCIATION		THRA,T3	s1650;COMPLEX	T3-THRA
889	STATE_TRANSITION	s1499;PROTEIN	TIS7	s284;GENE	MTP
890	STATE_TRANSITION	s1499;PROTEIN	TIS7	s293;GENE	DGAT1
891	STATE_TRANSITION	s1084;PROTEIN	TNF alpha	s535;PROTEIN	PAI1
892	STATE_TRANSITION	s1084;PROTEIN	TNF alpha	s532;PROTEIN	Aromatase
893	STATE_TRANSITION	s1084;PROTEIN	TNF alpha	s564;PROTEIN	APAF1
894	STATE_TRANSITION	s1084;PROTEIN	TNF alpha	s511;PROTEIN	CUGBP1
895	STATE_TRANSITION	s1084;PROTEIN	TNF alpha	s962;PROTEIN	GLUT4
896	STATE_TRANSITION	s1084;PROTEIN	TNF alpha	s512;PROTEIN	LIP
897	STATE_TRANSITION	s1084;PROTEIN	TNF alpha	s520;RNA	MIR103
898	STATE_TRANSITION	s1084;PROTEIN	TNF alpha	s1227;SIMPLE_MOLECULE	p42/p44/JNK
899	STATE_TRANSITION	s1084;PROTEIN	TNF alpha	s531;GENE	CYP19A1
900	STATE_TRANSITION	s1084;PROTEIN	TNF alpha	s49;PROTEIN	FOXC2
901	STATE_TRANSITION	s1084;PROTEIN	TNF alpha	s297;PROTEIN	IL6
902	STATE_TRANSITION	s1084;PROTEIN	TNF alpha	s1712;PROTEIN	NF-kappa B
903	STATE_TRANSITION	s1084;PROTEIN	TNF alpha	s1721;PROTEIN	F11R
904	HETERODIMER_ASSOCIATION		TNF alpha,TNF receptor	s1078;COMPLEX	TNF ALPHA-TNF RECEPTOR
905	HETERODIMER_ASSOCIATION		TNF alpha,TNFR2	s1081;COMPLEX	TNF ALPHA-TNFR2
906	STATE_TRANSITION	s1106;PROTEIN	TNF receptor	s130;PROTEIN	PI3K
907	STATE_TRANSITION	s1519;PROTEIN	TNFB	s1106;PROTEIN	TNF receptor
908	STATE_TRANSITION	s1519;PROTEIN	TNFB	s697;PROTEIN	TNFR2
909	STATE_TRANSITION	s1519;PROTEIN	TNFB	s1084;PROTEIN	TNF alpha
910	TRANSLATION	s1256;RNA	gTNFR2	s697;PROTEIN	TNFR2
911	TRANSCRIPTION	s1255;GENE	TNFRSF1B	s1256;RNA	TNFR2
912	STATE_TRANSITION	s1255;GENE	TNFRSF1B	s23;PROTEIN	LEP
913	DISSOCIATION	s414;SIMPLE_MOLECULE	TRIACYLGLYCEROL		free fatty acid,glycerol
914	STATE_TRANSITION	s698;PROTEIN	TRIB3	s1086;PROTEIN	PPAR GAMMA
915	STATE_TRANSITION	s482;SIMPLE_MOLECULE	tryptophan	s372;PROTEIN	SEROTONIN
916	STATE_TRANSITION	s1533;PROTEIN	TSH	s1460;PROTEIN	TSHR
917	STATE_TRANSITION	s542;PROTEIN	TSP1	s543;PROTEIN	TGF BETA
918	STATE_TRANSITION	s542;PROTEIN	TSP1	s1358;PROTEIN	CD36
919	STATE_TRANSITION	s702;PROTEIN	TWIST1	s602;PROTEIN	MCP1
920	STATE_TRANSITION	s702;PROTEIN	TWIST1	s297;PROTEIN	IL6
921	STATE_TRANSITION	s702;PROTEIN	TWIST1	s1084;PROTEIN	TNF alpha
922	STATE_TRANSITION	s1382;PROTEIN	TXNDC7	s1378;PROTEIN	DRAJC3
923	HETERODIMER_ASSOCIATION		TXNIP,P300,ChREBP	s1659;COMPLEX
924	HETERODIMER_ASSOCIATION		TYK2,SHB2	s1640;COMPLEX	TYK2,SHB2
925	STATE_TRANSITION	s1640;COMPLEX	TYK2,SHB2	s805;PROTEIN	insulin
926	STATE_TRANSITION	s1640;COMPLEX	TYK2,SHB2	s23;PROTEIN	LEP
927	STATE_TRANSITION	s1109;PROTEIN	tyrosine hydroxylase	s382;SIMPLE_MOLECULE	CATECHOLAMINES
928	STATE_TRANSITION	s685;SIMPLE_MOLECULE	TZD	s1086;PROTEIN	PPAR GAMMA
929	HETERODIMER_ASSOCIATION		UBL5,CLK4	s1175;PROTEIN	PTP1B
930	STATE_TRANSITION	s1379;PROTEIN	UPR	s1380;PROTEIN	GRP78
931	STATE_TRANSITION	s1379;PROTEIN	UPR	s1378;PROTEIN	DRAJC3
932	STATE_TRANSITION	s1031;SIMPLE_MOLECULE	Urocortin	s592;PROTEIN	STAT3
933	HETERODIMER_ASSOCIATION		Urocortin,CRHR2	s1048;COMPLEX	Urocortin-CRHR2
934	STATE_TRANSITION	s334;PROTEIN	VDLP	s289;PROTEIN	IDL
935	STATE_TRANSITION	s334;PROTEIN	VDLP	s45;PROTEIN	HDL
936	STATE_TRANSITION	s1665;COMPLEX	VDR,Vitamin D	s805;PROTEIN	insulin
937	STATE_TRANSITION	s1665;COMPLEX	VDR,Vitamin D	s288;GENE	LPL
938	STATE_TRANSITION	s1673;PROTEIN	VGF	s23;PROTEIN	LEP
939	STATE_TRANSITION	s1673;PROTEIN	VGF	s32;PROTEIN	AgRP
940	STATE_TRANSITION	s1673;PROTEIN	VGF	s1;PROTEIN	POMC
941	STATE_TRANSITION	s1673;PROTEIN	VGF	s1039;PROTEIN	NPY
942	HETERODIMER_ASSOCIATION		vitamin D,VDR	s1665;COMPLEX	VDR-Vitamin D
943	STATE_TRANSITION	s12;COMPLEX	RXR-RAR-RETINOIC ACID	s963;PROTEIN	C/EBP BETA
944	STATE_TRANSITION	s1210;COMPLEX	WDTC1-HDAC3-histone	s1086;PROTEIN	PPAR GAMMA
945	STATE_TRANSITION	s1231;COMPLEX	NR3C1-NR3C1	s359;GENE	ADIPOQ
946	STATE_TRANSITION	s1231;COMPLEX	NR3C1-NR3C1	s1084;PROTEIN	TNF alpha
947	STATE_TRANSITION	s1231;COMPLEX	NR3C1-NR3C1	s378;GENE	RETN
948	STATE_TRANSITION	s1231;COMPLEX	NR3C1-NR3C1	s288;GENE	LPL
949	STATE_TRANSITION	s1234;COMPLEX	PPAR GAMMA-RXR	s1002;GENE	HSD11B1/HDL
950	STATE_TRANSITION	s1258;COMPLEX	CBP/P300-SMAD4	s643;PROTEIN	TCF4
951	STATE_TRANSITION	s1258;COMPLEX	CBP/P300-SMAD4	s449;PROTEIN	CTNNB1
952	STATE_TRANSITION	s1264;COMPLEX	NRF2-AHR	s963;PROTEIN	C/EBP BETA
953	STATE_TRANSITION	s1264;COMPLEX	NRF2-AHR	s1114;PROTEIN	C/EBP DELTA
954	STATE_TRANSITION	s1264;COMPLEX	NRF2-AHR	s1086;PROTEIN	PPAR GAMMA
955	STATE_TRANSITION	s1275;COMPLEX	WDTC1,HDAC3,histone75	s343;GENE	ADN
956	STATE_TRANSITION	s1275;COMPLEX	MCP1-CCR2	s288;GENE	LPL
957	STATE_TRANSITION	s1278;COMPLEX	MCP1-CCR2	s376;SIMPLE_MOLECULE	CORTISOL
958	HETERODIMER_ASSOCIATION		WDTC1,HDAC3,histones	s1210;COMPLEX	WDTC1-HDAC3-histone
959	TRANSCRIPTION	s432;GENE	gWNT	s433;RNA	rWNT
960	TRANSLATION	s433;RNA	rWNT	s434;PROTEIN	WNT
961	STATE_TRANSITION	s822;COMPLEX	WNT,FZ,LRP co-receptor	s35;PROTEIN	GSK3
962	STATE_TRANSITION	s822;COMPLEX	WNT,FZ,LRP co-receptor	s829;PROTEIN	DVL1
963	HETERODIMER_ASSOCIATION		WNT,Fz,LRP co-receptor (LRP4 & LRP5)	s822;COMPLEX	WNT-FZ-LRP co-receptor
964	STATE_TRANSITION	s438;PROTEIN	Wnt10b	s436;PROTEIN	Fz
965	STATE_TRANSITION	s438;PROTEIN	Wnt10b	s435;PROTEIN	LRP co-receptor (LRP4 & LRP5)
966	STATE_TRANSITION	s707;PROTEIN	WNT5B	s432;GENE	WNT
967	STATE_TRANSITION	s707;PROTEIN	WNT5B	s708;PROTEIN	WNT3A
968	STATE_TRANSITION	s1381;PROTEIN	XBP1	s1382;PROTEIN	TXNDC7
969	STATE_TRANSITION	s1381;PROTEIN	XBP1	s1379;PROTEIN	UPR
970	STATE_TRANSITION	s1381;PROTEIN	XBP1	s1378;PROTEIN	DRAJC3
971	STATE_TRANSITION	s1544;PROTEIN	ZFP36	s297;PROTEIN	IL6

## Sheet: Table G
Table G
Evidence for interactions.
REACTANT NAME	PRODUCT NAME	Paper Title	Author	Year	Journal
PON1,HDL	LDL	Decreased Obesity and Atherosclerosis in Human Paraoxonase 3 Transgenic Mice	Diana M. Shih	2007	Circulation
PON3,HDL	LEP	Decreased Obesity and Atherosclerosis in Human Paraoxonase 3 Transgenic Mice	Diana M. Shih	2007	Circulation
Urocortin,CRHR1	ALHA ADENYLY CYCLASE	Unexpected amplification of leptin-induced Stat3 signaling by urocortin: implications for obesity	Weihong Pan	2007	Journal of Molecular Neuroscience
11B-HSD2	GLUCOCORTICOIDS	Adipocyte-specific glucocorticoid inactivation protects against diet-induced obesity	EE Kershaw	2005	Diabetes
ABCA1	HDL	Lipid metabolic enzymes: emerging drug targets for the treatment of obesity	Yuguang Shi* and Paul Burn*‡	2004	Nature Reviews Drug Discovery
AC	cAMP	Targets for TNF-α-induced lipolysis in human adipocytes	Mikael Rydén	2004	Biochemical and Biophysical Research Communications
ACACA	PPAR GAMMA	Arachidonic acid induces acetyl-CoA carboxylase 1 expression via activation of CREB1	Yin Peng	2009	Endocrine
ACC2	CRTC2	Modulation of fatty acid metabolism as a potential approach to the treatment of obesity and the metabolic syndrome	J Kusunoki	2006	Endocrine
ACC2	Malonyl CoA	Modulation of fatty acid metabolism as a potential approach to the treatment of obesity and the metabolic syndrome	J Kusunoki	2006	Endocrine
acetate	lanosterol	Upregulation of aspartoacylase activity in the duodenum of obesity induced diabetes mouse: implications on diabetic neuropathy.	S Surendran	2006	Biochemical and Biophysical Research Communications
acety CoA	mevalonate	Modulation of fatty acid metabolism as a potential approach to the treatment of obesity and the metabolic syndrome	J Kusunoki	2006	Endocrine
acety CoA	Malonyl CoA	Modulation of fatty acid metabolism as a potential approach to the treatment of obesity and the metabolic syndrome	J Kusunoki	2006	Endocrine
ACTH	MC5R	Monocyte chemoattractant protein 1 in obesity and insulin resistance	Peter Sartipy and David J. Loskutoff	2003	PNAS
ADA	LPL	Adenosine Deaminase and Body Mass Index in Non-Insulin-Dependent daibetes mellitus	E. Bottini and F. Gloria-Bottini	1999	Metabolism
ADAM12	HB-EGF	Role of meltrin α (ADAM12) in obesity induced by high-fat diet	M Masaki	2005	Endocrinology
ADAM12	IGFBP3	Role of meltrin α (ADAM12) in obesity induced by high-fat diet	M Masaki	2005	Endocrinology
ADAMTS1	VEGF	Angiogenesis and obesity	H. Roger Lijnen	2008	Cardiovascular Research
ADAMTS1	FGF2	Angiogenesis and obesity	H. Roger Lijnen	2008	Cardiovascular Research
ADAMTS8	FGF2	Angiogenesis and obesity	H. Roger Lijnen	2008	Cardiovascular Research
ADAMTS8	VEGF	Angiogenesis and obesity	H. Roger Lijnen	2008	Cardiovascular Research
adenosine	Inosine,NH2	Adenosine Deaminase and Body Mass Index in Non-Insulin-Dependent daibetes mellitus	E. Bottini and F. Gloria-Bottini	1999	Metabolism
ADIPOQ	AMPK	The Genetic Basis of Plasma Variation in Adiponectin,a Global Endophenotype for Obesity and the metabolic syndrome	ANTHONY G. COMUZZIE	2001	J Clin Endocrinol Metab
ADIPOQ	ADIPOQ	The Genetic Basis of Plasma Variation in Adiponectin,a Global Endophenotype for Obesity and the metabolic syndrome	ANTHONY G. COMUZZIE	2001	J Clin Endocrinol Metab
ADIPOQ	ADIPOQ	The Genetic Basis of Plasma Variation in Adiponectin,a Global Endophenotype for Obesity and the metabolic syndrome	ANTHONY G. COMUZZIE	2001	J Clin Endocrinol Metab
ADIPOQ	GSK3B	Role of adiponectin and PBEF/visfatin as regulators of inflammation: involvement in obesity-associated diseases	H Tilg	2008	Clinical Science
ADIPOQ	cAMP	The Genetic Basis of Plasma Variation in Adiponectin,a Global Endophenotype for Obesity and the metabolic syndrome	ANTHONY G. COMUZZIE	2001	J Clin Endocrinol Metab
Adipsin	C3 convertase	Adipsin/acylation stimulating protein system in human adipocytes ...	Cianflone K	1994	Biochemistry.
Adipsin	C3a	Adipsin/acylation stimulating protein system in human adipocytes ...	Cianflone K	1994	Biochemistry.
Adipsin	ASP	Adipsin/acylation stimulating protein system in human adipocytes ...	Cianflone K	1994	Biochemistry.
ADN	FABP4	New role of bone morphogenetic protein 7 in brown adipogenesis and energy expenditure	Yu-Hua Tseng	2009	Nature.
ADRA1A	LEP	Abnormal A,adenosine receptor function in genetic obesity.	KATHRYN F. LaNOUE’	1994	FASEB journal
ADRA1A	ALHA ADENYLY CYCLASE	Abnormal A,adenosine receptor function in genetic obesity.	KATHRYN F. LaNOUE’	1994	FASEB journal
ADRA1B	LEP	Abnormal A,adenosine receptor function in genetic obesity.	KATHRYN F. LaNOUE’	1994	FASEB journal
ADRA1B	Ob-Rb	Abnormal A,adenosine receptor function in genetic obesity.	KATHRYN F. LaNOUE’	1994	FASEB journal
ADRA2A	CATECHOLAMINES	The role of serotonin in eating disorders	Leibowitz SF.	1990	Drugs
ADRA2B	CATECHOLAMINES	Physiological significance of 2-adrenergic receptor subtype diversity: one receptor is not enough	MELANIE PHILIPP	2002	Am J Physiol Regulatory Integrative Comp Physiol
ADRA2C	CATECHOLAMINES	The role of serotonin in eating disorders	Leibowitz SF.	1990	Drugs
ADRB	ADRB-p	Microarray Analyses during Adipogenesis: Understanding the Effects of Wnt Signaling on Adipogenesis and the Roles of Liver X receptor in adipocyte metabolism	Sarah E. Ross	2002	MOLECULAR AND CELLULAR BIOLOGY
gADRB	ADRB	Microarray Analyses during Adipogenesis: Understanding the Effects of Wnt Signaling on Adipogenesis and the Roles of Liver X receptor in adipocyte metabolism	Sarah E. Ross	2002	MOLECULAR AND CELLULAR BIOLOGY
ADRB	GTP	Microarray Analyses during Adipogenesis: Understanding the Effects of Wnt Signaling on Adipogenesis and the Roles of Liver X receptor in adipocyte metabolism	Sarah E. Ross	2002	MOLECULAR AND CELLULAR BIOLOGY
ADRB3	PKA	Microarray Analyses during Adipogenesis: Understanding the Effects of Wnt Signaling on Adipogenesis and the Roles of Liver X receptor in adipocyte metabolism	Sarah E. Ross	2002	MOLECULAR AND CELLULAR BIOLOGY
AEBP1	PTEN	Adipocyte Enhancer-Binding Protein 1 Modulates Adiposity and Energy Homeostasis&ast	Hyo-Sung Ro	2007	OBESITY
AEBP1	FABP4	Adipocyte Enhancer-Binding Protein 1 Modulates Adiposity and Energy Homeostasis&ast	Hyo-Sung Ro	2007	OBESITY
AEBP1	PPAR gamma 1	Adipocyte Enhancer-Binding Protein 1 Modulates Adiposity and Energy Homeostasis&ast	Hyo-Sung Ro	2007	OBESITY
AFP,PROX1	PROX1-AFP	A Prospero-related homeodomain protein is a novel co-regulator of hepatocyte nuclear factor 4α that regulates the cholesterol 7α-hydroxylase gene	KH Song	2006	Journal of Biological Chemistry
AGF	p38	Angiopoietin‐like proteins: emerging targets for treatment of obesity and related metabolic diseases	Tsuyoshi Kadomatsu,	2010	The FEBS journal
AGPAT2	TRIACYLGLYCEROL	Biochemistry, physiology, and genetics of GPAT, AGPAT, and lipin enzymes in triglyceride synthesis	Kazuharu Takeuchi	2009	Am J Physiol Endocrinol Metab
AGPAT2	GLUT4	Biochemistry, physiology, and genetics of GPAT, AGPAT, and lipin enzymes in triglyceride synthesis	Kazuharu Takeuchi	2009	Am J Physiol Endocrinol Metab
AGPAT2	PPAR GAMMA	Biochemistry, physiology, and genetics of GPAT, AGPAT, and lipin enzymes in triglyceride synthesis	Kazuharu Takeuchi	2009	Am J Physiol Endocrinol Metab
AGPAT2	C/EBP BETA	Biochemistry, physiology, and genetics of GPAT, AGPAT, and lipin enzymes in triglyceride synthesis	Kazuharu Takeuchi	2009	Am J Physiol Endocrinol Metab
AgRP	MC4R	Intracellular signalling pathways activated by leptin	G Frühbeck	2006	Biochem. J.
AgRP	MC5R	Intracellular signalling pathways activated by leptin	G Frühbeck	2006	Biochem. J.
AGTR1	PAI1	Attenuation of diet-induced weight gain and adiposity through increased energy expenditure in mice lacking angiotensin II type 1a receptor	Ryuji Kouyama	2005	Endocrinology
AGTR1	IL6	Attenuation of diet-induced weight gain and adiposity through increased energy expenditure in mice lacking angiotensin II type 1a receptor	Ryuji Kouyama	2005	Endocrinology
AHR,NRF2	AHR-NRF2	NRF2 Modulates Aryl Hydrocarbon Receptor Signaling:Influence on Adipogenesis_†	Soona Shin	2007	Molecular and Cellular Biology
AHSG	ADRB2	Polymorphism of the AHSG gene is associated with increased adipocyte β2-adrenoceptor function	C Lavebratt	2005	J. Lipid Res
AII	AGTR1	The renin-angiotensin system and natriuretic peptides in obesity associated hypertension	Stefan Engeli	2001	J Mol Med
AII	AGTR2	The renin-angiotensin system and natriuretic peptides in obesity associated hypertension	Stefan Engeli	2001	J Mol Med
AKT	AKT-p	Insulin signalling and the regulation of glucose and lipid metabolism	Saltiel AR	2001	Nature
AKT-p	FOXO1	Insulin signalling and the regulation of glucose and lipid metabolism	Saltiel AR	2001	Nature
AKT-p	PPAR beta	Insulin signalling and the regulation of glucose and lipid metabolism	Saltiel AR	2001	Nature
AKT-p	GSK3	Insulin signalling and the regulation of glucose and lipid metabolism	Saltiel AR	2001	Nature
AKT-p	mTOR	Insulin signalling and the regulation of glucose and lipid metabolism	Saltiel AR	2001	Nature
AKT-p	GLUT4	Insulin signalling and the regulation of glucose and lipid metabolism	Saltiel AR	2001	Nature
AKT2	PCK2	Severe diabetes, age-dependent loss of adipose tissue, and mild growth deficiency in mice lacking Akt2/PKBbeta	RS Garofalo	2003	The Journal of Clinical Investigation
aldosterone	CHIF	Generation and phenotypic analysis of CHIF knockout mice	R Aizman	2002	Am J Physiol Renal Physiol
alpha methyl p tyrosine	tyrosine hydroxylase	Regulation of leptin production: a dominant role for the sympathetic nervous system?	P Trayhum	1998	Proceedings of the Nutrition Society
alpha MSH	MC4R	Linkage and Association Studies between the Melanocortin Receptors 4 and 5 Genes and Obesity-Related Phenotypes in the Quebec Family Study Yvon	Y. C. Chagnon et al.:	1997	Molecular Medicine
alpha MSH	MC5R	Linkage and Association Studies between the Melanocortin Receptors 4 and 5 Genes and Obesity-Related Phenotypes in the Quebec Family Study Yvon	Y. C. Chagnon et al.:	1997	Molecular Medicine
AMPA,RasGRF1	RasGRF1-AMPA	Imprint switch mutations at Rasgrf1 support conflict hypothesis of imprinting and define a growth control mechanism upstream of IGF1	NM Drake	2009	Mamm Genome
AMPK	MEF2A	Minireview: Obesity and LipOdystrophy_Where Do the Circles Intersect?	Farid F. Chehab	2008	Endocrinology
AMPK	GLUT4	Modulation of fatty acid metabolism as a potential approach to the treatment of obesity and the metabolic syndrome	J Kusunoki	2006	Endocrine
AMPK	MEF2D	The AMP-Activated Protein Kinase: Role in Regulation of Skeletal Muscle Metabolism and Insulin Sensitivity	Gregory R. Steinberg* and Sebastian Beck Jørgensen	2007	Medicinal Chemistry
AMPK	ACC2	Modulation of fatty acid metabolism as a potential approach to the treatment of obesity and the metabolic syndrome	J Kusunoki	2006	Endocrine
ANG 2	PTGIS	Is There a Rationale for Angiotensin Blockade in the Management of Obesity Hypertension?	Arya M. Sharma	2004	Hypertension
ANG 2	glycerol 3P dehydrogenase	Is There a Rationale for Angiotensin Blockade in the Management of Obesity Hypertension?	Arya M. Sharma	2004	Hypertension
ANG 2	LEP	Is There a Rationale for Angiotensin Blockade in the Management of Obesity Hypertension?	Arya M. Sharma	2004	Hypertension
ANG 2	FAS	Is There a Rationale for Angiotensin Blockade in the Management of Obesity Hypertension?	Arya M. Sharma	2004	Hypertension
ANG1	ANG 2	Angiotensin-Converting Enzyme C-Terminal Catalytic Domain Is the Main Site of Angiotensin I Cleavage In Vivo	Sebastien Fuchs	2008	Hypertension
ANGPTL4	Rosiglitazon e	Enhanced angiogenesis in obesity and in response to PPARγ activators through adipocyte VEGF and ANGPTL4 production	O Gealekman	2008	Am J Physiol Endocrinol Metab
APAF1	PPAR gamma 2	Expression of APAF1 gene during 3T3-L1 preadipocyte differentiation and regulative role of tumor necrosis factor-alpha	Hong-Qi Fan	2007	World J Pediatr
APOA2	HDL	ApoA-II maintains HDL levels in part by inhibition of hepatic lipase: studies in apoA-II and hepatic lipase double knockout mice	Wei Weng	1999	Journal of Lipid Research
APOA2	LIPC	ApoA-II maintains HDL levels in part by inhibition of hepatic lipase: studies in apoA-II and hepatic lipase double knockout mice	Wei Weng	1999	Journal of Lipid Research
APOA4,APOA1	HDL	Lipid metabolic enzymes: emerging drug targets for the treatment of obesity	Yuguang Shi* and Paul Burn*‡	2004	Nature Reviews Drug Discovery
APOD	HDL	A role of apolipoprotein D in triglyceride metabolism	German Perdomo	2010	Journal of Lipid Research
APOD	LPL	A role of apolipoprotein D in triglyceride metabolism	German Perdomo	2010	Journal of Lipid Research
AQP7	glycerol	Influence of morbid obesity and insulin resistance on gene expression levels of AQP7 in visceral adipose tissue and AQP9 in liver	Victoria Catalán	2008	OBES SURG
AR mediated pathway	PPAR gamma 2	Androgens stimulate myogenic differentiation and inhibit adipogenesis in C3H 10T1/2 pluripotent cells through an androgen receptor-mediated pathway	R Singh	2003	Endocrinology
AR mediated pathway	C/EBP ALPHA	Androgens stimulate myogenic differentiation and inhibit adipogenesis in C3H 10T1/2 pluripotent cells through an androgen receptor-mediated pathway	R Singh	2003	Endocrinology
AR mediated pathway	LPL	Androgens stimulate myogenic differentiation and inhibit adipogenesis in C3H 10T1/2 pluripotent cells through an androgen receptor-mediated pathway	R Singh	2003	Endocrinology
arginase1	NOS2A	L-arginine metabolism in myeloid cells controls T-lymphocyte functions	V Bronte	2003	Trends in Immunology
arginine	ornithine	… guanidino compound levels, disturbed body weight homeostasis and impaired fertility in a mouse model of guanidinoacetate N-methyltransferase (GAMT) deficiency	A Schmidt,	2004	Human Molecular Genetics,
ARID5B	C/EBP ALPHA	Modulator recognition factor-2 regulates triglyceride metabolism in adipocytes	T Yamakawa	2010	Biochemical and Biophysical Research Communications
ARID5B	PPAR GAMMA	Modulator recognition factor-2 regulates triglyceride metabolism in adipocytes	T Yamakawa	2010	Biochemical and Biophysical Research Communications
ASP	HSL	Acylation-stimulating Protein (ASP) Deficiency Induces Obesity Resistance and Increased Energy Expenditure in ob/obMice	Z Xia	2002	THE JOURNAL OF BIOLOGICAL CHEMISTRY
ASP	PKC	Acylation-stimulating Protein (ASP) Deficiency Induces Obesity Resistance and Increased Energy Expenditure in ob/obMice	Z Xia	2002	THE JOURNAL OF BIOLOGICAL CHEMISTRY
ASP	insulin	Acylation-stimulating Protein (ASP) Deficiency Induces Obesity Resistance and Increased Energy Expenditure in ob/obMice	Z Xia	2002	THE JOURNAL OF BIOLOGICAL CHEMISTRY
ASP,C3a,C5L2 receptor	ASP-C5L2 receptor-C3a	Acylation-stimulating Protein (ASP) Deficiency Induces Obesity Resistance and Increased Energy Expenditure in ob/obMice	Z Xia	2002	THE JOURNAL OF BIOLOGICAL CHEMISTRY
ASP-C5L2 receptor-C3a	triglyceride synthesis	Acylation-stimulating Protein (ASP) Deficiency Induces Obesity Resistance and Increased Energy Expenditure in ob/obMice	Z Xia	2002	THE JOURNAL OF BIOLOGICAL CHEMISTRY
ATF3	GLUT4	Adipocyte CREB promotes insulin resistance in obesity	Ling Qi	2009	Cell Metabolism
ATF3	ADIPOQ	Adipocyte CREB promotes insulin resistance in obesity	Ling Qi	2009	Cell Metabolism
ATP	cAMP	Regulation of leptin production: a dominant role for the sympatheti	P Trayhurn	1998	Proceedings of the Nutrition Society
atRA,atRA	atRA-atRA	A Novel Human Cytochrome P450, CYP26C1, Involved in Metabolism of 9-cis and All-trans Isomers of Retinoic Acid	Mohammed Taimi	2003	THE JOURNAL OF BIOLOGICAL CHEMISTRY
atRA-atRA	mitochondria gene expression	Transcriptome analysis revealed association of some P450 genes with obesity in a polygenic obese mouse model	Matja`Simoncic,	2008	Acta Chim. Slov.
BARK	BARK-p	Regulation of leptin production: a dominant role for the sympatheti	P Trayhurn	1998	Proceedings of the Nutrition Society
bbs2,bbglucocorticoids,glucocorticoid receptor,bbs6	LEP	Leptin resistance contributes to obesity and hypertension in mouse models of Bardet-Biedl syndrome	Kamal Rahmouni	2008	J Clin Invest.
BDNF	BDNF	Role of microRNAs in obesity and the metabolic syndrome	H. M. Heneghan	2010	Obesity
BDNF	TRKB	Role of microRNAs in obesity and the metabolic syndrome	H. M. Heneghan	2010	obesity
gBDNF	rBDNF	Role of microRNAs in obesity and the metabolic syndrome	H. M. Heneghan	2010	Obesity
BETA ARRESTIN,ADRBp	BETA ARRESTIN-ADRBp	Regulation of leptin production: a dominant role for the sympatheti	P Trayhurn	1998	Proceedings of the Nutrition Society
BMP	TGF beta- TAK1	The bone morphogenetic protein 1/Tolloid-like metalloproteinases	Delana R. Hopkins	2008	Matrix Biology
BMP1,TLD like proteinase	BMP2	The bone morphogenetic protein 1/Tolloid-like metalloproteinases	Delana R. Hopkins	2008	Matrix Biology
BMP1,TLD like proteinase	BMP4	The bone morphogenetic protein 1/Tolloid-like metalloproteinases	Delana R. Hopkins	2008	Matrix Biology
BMP2	FABP4	New role of bone morphogenetic protein 7 in brown adipogenesis and energy expenditure	Yu-Hua Tseng	2009	Nature.
BMP2	C/EBP ALPHA	New role of bone morphogenetic protein 7 in brown adipogenesis and energy expenditure	Yu-Hua Tseng	2009	Nature.
BMP2	C/EBP BETA	New role of bone morphogenetic protein 7 in brown adipogenesis and energy expenditure	Yu-Hua Tseng	2009	Nature.
BMP2	C/EBP DELTA	New role of bone morphogenetic protein 7 in brown adipogenesis and energy expenditure	Yu-Hua Tseng	2009	Nature.
BMP3	TGF BETA	BMP3 promotes mesenchymal stem cell proliferation through the TGF‐β/activin signaling pathway	Aaron Stewart	2010	Journal of Cellular Physiology
BMP4	FABP4	New role of bone morphogenetic protein 7 in brown adipogenesis and energy expenditure	Yu-Hua Tseng	2009	Nature.
BMP4	C/EBP DELTA	New role of bone morphogenetic protein 7 in brown adipogenesis and energy expenditure	Yu-Hua Tseng	2009	Nature.
BMP4	C/EBP BETA	New role of bone morphogenetic protein 7 in brown adipogenesis and energy expenditure	Yu-Hua Tseng	2009	Nature.
BMP4	C/EBP ALPHA	New role of bone morphogenetic protein 7 in brown adipogenesis and energy expenditure	Yu-Hua Tseng	2009	Nature.
BMP6	tyrosine hydroxylase	Mesencephalic dopamine neuron number and tyrosine hydroxylase content: Genetic control and candidate genes	C. Vadasza, d, , , J.F. Smileyb, K. Figarskya, b, M. Saitoa, d, R. Totha, B.M. Gyetvaia, M. Orosa, K.K. Kovacsa, P. Mohanc and R. Wang	2007	Neuroscience
BMP7	PREF1	New role of bone morphogenetic protein 7 in brown adipogenesis and energy expenditure	Yu-Hua Tseng	2009	Nature.
BMP7	NECDIN	New role of bone morphogenetic protein 7 in brown adipogenesis and energy expenditure	Yu-Hua Tseng	2009	Nature.
BMP7	WNT	New role of bone morphogenetic protein 7 in brown adipogenesis and energy expenditure	Yu-Hua Tseng	2009	Nature.
BMP7	PRDM16	New role of bone morphogenetic protein 7 in brown adipogenesis and energy expenditure	Yu-Hua Tseng	2009	Nature.
BMP7	C/EBP ALPHA	New role of bone morphogenetic protein 7 in brown adipogenesis and energy expenditure	Yu-Hua Tseng	2009	Nature.
BMP7	C/EBP BETA	New role of bone morphogenetic protein 7 in brown adipogenesis and energy expenditure	Yu-Hua Tseng	2009	Nature.
BMP7	C/EBP DELTA	New role of bone morphogenetic protein 7 in brown adipogenesis and energy expenditure	Yu-Hua Tseng	2009	Nature.
BMP7	PPAR GAMMA	New role of bone morphogenetic protein 7 in brown adipogenesis and energy expenditure	Yu-Hua Tseng	2009	Nature.
BSCL2	SREBP1C	The human lipodystrophy gene BSCL2/seipin may be essential for normal adipocyte differentiation	Victoria A. Payne	2008	Diabetes
BSCL2	DGAT2	The human lipodystrophy gene BSCL2/seipin may be essential for normal adipocyte differentiation	Victoria A. Payne	2008	Diabetes
BSCL2	AGPAT2	The human lipodystrophy gene BSCL2/seipin may be essential for normal adipocyte differentiation	Victoria A. Payne	2008	Diabetes
BSCL2	LPIN1	The human lipodystrophy gene BSCL2/seipin may be essential for normal adipocyte differentiation	Victoria A. Payne	2008	Diabetes
C/EBP ALPHA	P21	Cyclin-dependent Kinase Inhibitor, p21WAF1/CIP1, Is Involved in Adipocyte Differentiation and Hypertrophy, Linking to Obesity, and Insulin Resistance	Noriyuki Inoue	2008	The Journal of Biological Chemistry,
C/EBP ALPHA	PRDM16	New role of bone morphogenetic protein 7 in brown adipogenesis and energy expenditure	Yu-Hua Tseng	2009	Nature.
C/EBP ALPHA	p38	New role of bone morphogenetic protein 7 in brown adipogenesis and energy expenditure	Yu-Hua Tseng	2009	Nature.
C/EBP ALPHA	PPAR GAMMA	New role of bone morphogenetic protein 7 in brown adipogenesis and energy expenditure	Yu-Hua Tseng	2009	Nature.
C/EBP BETA	P21	Cyclin-dependent Kinase Inhibitor, p21WAF1/CIP1, Is Involved in Adipocyte Differentiation and Hypertrophy, Linking to Obesity, and Insulin Resistance	Noriyuki Inoue	2008	The Journal of Biological Chemistry,
C/EBP BETA	PRDM16	New role of bone morphogenetic protein 7 in brown adipogenesis and energy expenditure	Yu-Hua Tseng	2009	Nature.
C/EBP BETA	EBF2	Critical Role for Ebf1 and Ebf2 in the Adipogenic Transcriptional Cascade	Maria A. Jimenez	2007	MOLECULAR AND CELLULAR BIOLOGY,
C/EBP BETA	EBF1	Critical Role for Ebf1 and Ebf2 in the Adipogenic Transcriptional Cascade	Maria A. Jimenez	2007	MOLECULAR AND CELLULAR BIOLOGY,
C/EBP BETA	C/EBP ALPHA	New role of bone morphogenetic protein 7 in brown adipogenesis and energy expenditure	Yu-Hua Tseng	2009	Nature.
C/EBP BETA	KLF5	Role of Adipose Tissue as an Inflammatory Organ in Human Diseases	A. Schäffler	2006	Endocrine Reviews
C/EBP BETA	PPAR GAMMA	New role of bone morphogenetic protein 7 in brown adipogenesis and energy expenditure	Yu-Hua Tseng	2009	Nature.
C/EBP BETA	p38	New role of bone morphogenetic protein 7 in brown adipogenesis and energy expenditure	Yu-Hua Tseng	2009	Nature.
C/EBP BETA,SP1,HMGA1,AP 2alpha	C/EBP BETA-SP1-HMGA1-AP 2alpha	New Target Genes for the Peroxisome Proliferator-Activated Receptor-γ (PPARγ) Antitumour Activity: Perspectives from the Insulin Receptor	Daniela P. Foti	2009	PPAR Research
C/EBP DELTA	P21	Cyclin-dependent Kinase Inhibitor, p21WAF1/CIP1, Is Involved in Adipocyte Differentiation and Hypertrophy, Linking to Obesity, and Insulin Resistance	Noriyuki Inoue	2008	The Journal of Biological Chemistry,
C/EBP DELTA	PRDM16	New role of bone morphogenetic protein 7 in brown adipogenesis and energy expenditure	Yu-Hua Tseng	2009	Nature.
C/EBP DELTA	C/EBP ALPHA	New role of bone morphogenetic protein 7 in brown adipogenesis and energy expenditure	Yu-Hua Tseng	2009	Nature.
C/EBP DELTA	KLF5	Role of Adipose Tissue as an Inflammatory Organ in Human Diseases	A. Schäffler	2006	Endocrine Reviews
C/EBP DELTA	PPAR GAMMA	New role of bone morphogenetic protein 7 in brown adipogenesis and energy expenditure	Yu-Hua Tseng	2009	Nature.
C/EBP DELTA	p38	New role of bone morphogenetic protein 7 in brown adipogenesis and energy expenditure	Yu-Hua Tseng	2009	Nature.
C/EBP DELTA	EBF2	Critical Role for Ebf1 and Ebf2 in the Adipogenic Transcriptional Cascade	Maria A. Jimenez	2007	MOLECULAR AND CELLULAR BIOLOGY,
C/EBP DELTA	EBF1	Critical Role for Ebf1 and Ebf2 in the Adipogenic Transcriptional Cascade	Maria A. Jimenez	2007	MOLECULAR AND CELLULAR BIOLOGY,
cAMP	PKA	Targets for TNF-α-induced lipolysis in human adipocytes	Mikael Rydén	2004	Biochemical and Biophysical Research Communications
cAMP	PDE3B	Intracellular signalling pathways activated by leptin	G Frühbeck	2006	Biochem. J.
cAMP	TNF alpha	The Genetic Basis of Plasma Variation in Adiponectin,a Global Endophenotype for Obesity and the metabolic syndrome	ANTHONY G. COMUZZIE	2001	J Clin Endocrinol Metab
CAP	TC10	Activation of the Cbl insulin signaling pathway in cardiac muscle; dysregulation in obesity and diabetes	Anisha Gupte	2006	Biochemical and Biophysical Research Communications
CAPN10	IRS1	Variants in the calpain-10 gene predispose to insulin resistance and elevated free fatty acid levels	Marju Orho-Melander	2002	Diabetes
CAPN10	CAPN10	Variants in the calpain-10 gene predispose to insulin resistance and elevated free fatty acid levels	Marju Orho-Melander	2002	Diabetes
CAPN10	C/EBP ALPHA	Variants in the calpain-10 gene predispose to insulin resistance and elevated free fatty acid levels	Marju Orho-Melander	2002	Diabetes
CAR	LPIN1	The nuclear receptor CAR (NR1I3) regulates serum triglyceride levels under conditions of metabolic stress	JM Maglich	2009	J. Lipid Res.
CAR	GLOVL5	The nuclear receptor CAR (NR1I3) regulates serum triglyceride levels under conditions of metabolic stress	JM Maglich	2009	J. Lipid Res.
Cart	CART	Ghrelin-induced food intake is mediated via the orexin pathway	K Toshinai	2003	Endocrinology
Cartpt	Cart	The role of serotonin in eating disorders	Leibowitz SF.	1990	Drugs
CATECHOLAMINES	degraded	The role of serotonin in eating disorders	Leibowitz SF.	1990	Drugs
CATECHOLAMINES	LEP	Lipid metabolic enzymes: emerging drug targets for the treatment of obesity	Yuguang Shi* and Paul Burn*‡	2004	Nature Reviews Drug Discovery
CATECHOLAMINES	PKA	Lipid metabolic enzymes: emerging drug targets for the treatment of obesity	Yuguang Shi* and Paul Burn*‡	2004	Nature Reviews Drug Discovery
CAV1	insulin	Caveolin gene transfer improves glucose metabolism in diabetic mice	K Otsu	2010	Am J Physiol Cell Physiol
CAV1	PTP1B	Caveolin gene transfer improves glucose metabolism in diabetic mice	K Otsu	2010	Am J Physiol Cell Physiol
CAV3	PTP1B	Caveolin gene transfer improves glucose metabolism in diabetic mice	K Otsu	2010	Am J Physiol Cell Physiol
CAV3	insulin	Caveolin gene transfer improves glucose metabolism in diabetic mice	K Otsu	2010	Am J Physiol Cell Physiol
CBL	TC10	Activation of the Cbl insulin signaling pathway in cardiac muscle; dysregulation in obesity and diabetes	Anisha Gupte	2006	Biochemical and Biophysical Research Communications
CBP	FABP7	Smad4/DPC4 and Smad3 Mediate Transforming Growth Factor-b (TGF-b) Signaling through Direct Binding to a Novel TGF-b-responsive Element in the Human Plasminogen Activator	Chao-Zhong Song‡§	1998	J Biol Chem
CBP/P300,SMAD4	CBP/P300-SMAD4	Smad4/DPC4 and Smad3 Mediate Transforming Growth Factor-b (TGF-b) Signaling through Direct Binding to a Novel TGF-b-responsive Element in the Human Plasminogen Activator	Chao-Zhong Song‡§	1998	J Biol Chem
CCK	c-FOS	Hyperphagia and obesity in OLETF rats lacking CCK-1 receptors	Timothy H Moran	2006	Phil. Trans. R. Soc. B
CCK,CCKAR	CCK-CCKAR	Localization of the murine cholecystokinin A and B receptor genes	L.C. Samuelson	1995	Mammalian Genome
CCK,CCKAR	NPY	Hyperphagia and obesity in OLETF rats lacking CCK-1 receptors	Timothy H Moran	2006	Phil. Trans. R. Soc. B
CCK,CCKAR	AgRP	Hyperphagia and obesity in OLETF rats lacking CCK-1 receptors	Timothy H Moran	2006	Phil. Trans. R. Soc. B
CCK,CCKBR	CCK-CCKBR	Localization of the murine cholecystokinin A and B receptor genes	L.C. Samuelson	1995	Mammalian Genome
CCND3	PPAR GAMMA	Cyclin D3 promotes adipogenesis through activation of peroxisome proliferator-activated receptor {gamma}	DA Sarruf,	2005	MOLECULAR AND CELLULAR BIOLOGY,
CCR2	PPAR GAMMA	Minireview: Mitochondrial Energetics and Insulin Resistance	Anthony E. Civitarese and Eric Ravussin	2008	Endocrinology
CCR2	ADRB3	Minireview: Mitochondrial Energetics and Insulin Resistance	Anthony E. Civitarese and Eric Ravussin	2008	Endocrinology
CD36	LDL	CD36: a class B scavenger receptor involved in angiogenesis, atherosclerosis, inflammation, and lipid metabolism	Maria Febbraio	2001	J Clin Invest
cholesterol	cholic acid	Lipid metabolic enzymes: emerging drug targets for the treatment of obesity	Yuguang Shi* and Paul Burn*‡	2004	Nature Reviews Drug Discovery
cholesterol	ABCG5-ABCG8,ABCA1	Lipid metabolic enzymes: emerging drug targets for the treatment of obesity	Yuguang Shi* and Paul Burn*‡	2004	Nature Reviews Drug Discovery
cholesterol ester	APOE-APOB-APOA5-APOC1-APOC3-APOC2	Lipid metabolic enzymes: emerging drug targets for the treatment of obesity	Yuguang Shi* and Paul Burn*‡	2004	Nature Reviews Drug Discovery
cholesterol ester	HMG-CoA reductase	Lipid metabolic enzymes: emerging drug targets for the treatment of obesity	Yuguang Shi* and Paul Burn*‡	2004	Nature Reviews Drug Discovery
cholesterol ester	SREBP1	The human lipodystrophy gene BSCL2/seipin may be essential for normal adipocyte differentiation	Victoria A. Payne	2008	Diabetes
cholesterol ester	SREBP2	The human lipodystrophy gene BSCL2/seipin may be essential for normal adipocyte differentiation	Victoria A. Payne	2008	Diabetes
cholesterol ester	acyl CoA-cholesterol acyl transferase	Lipid metabolic enzymes: emerging drug targets for the treatment of obesity	Yuguang Shi* and Paul Burn*‡	2004	Nature Reviews Drug Discovery
cholic acid	cholesterol ester	Lipid metabolic enzymes: emerging drug targets for the treatment of obesity	Yuguang Shi* and Paul Burn*‡	2004	Nature Reviews Drug Discovery
cholic acid	FXR alpha	Regulation of Hepatic Insig-2 by the Farnesoid X Receptor	Melissa L. Hubbert	2007	Mol. Endocrinol.
CHRM3	POMC	CHRM3 gene variation is associated with decreased acute insulin secretion and increased risk for early-onset type 2 diabetes in Pima Indians	Y Guo	2006	Diabetes
CHRM3	MCH	CHRM3 gene variation is associated with decreased acute insulin secretion and increased risk for early-onset type 2 diabetes in Pima Indians	Y Guo	2006	Diabetes
CHRM3	LEP	CHRM3 gene variation is associated with decreased acute insulin secretion and increased risk for early-onset type 2 diabetes in Pima Indians	Y Guo	2006	Diabetes
CHRM3	insulin	CHRM3 gene variation is associated with decreased acute insulin secretion and increased risk for early-onset type 2 diabetes in Pima Indians	Y Guo	2006	Diabetes
CIDEA	UCP1	Relations of adipose tissue CIDEA gene expression to basal metabolic rate, energy restriction, and obesity: population-based and dietary intervention studies	A Gummesson	2007	The Journal of Clinical Endocrinology & Metabolism
CIDEA	AMPK	Downregulation of AMP-activated protein kinase by Cidea-mediated ubiquitination and degradation in brown adipose tissue	J Qi	2008	The EMBO Journal
CIDEA	TNF alpha	A human-specific role of cell death-inducing DFFA (DNA fragmentation factor-α)-like effector A (CIDEA) in adipocyte lipolysis and obesity	EA Nordström	2005	Diabetes
CLOCK	CCKAR	Disrupted fat absorption attenuates obesity induced by a high-fat diet in Clock mutant mice	K Oishi	2006	FEBS
CNR1	SREBP1c	Endocannabinoid activation at hepatic CB1 receptors stimulates fatty acid synthesis and contributes to diet-induced obesity	D Osei-Hyiaman	2005	Am Soc Clin Investig
CNTF	CNTF	CNTF reverses obesity-induced insulin resistance by activating skeletal muscle AMPK	Matthew J Watt1, Nicolas Dzamko2, Walter G Thomas3, Stefan Rose-John4, Matthias Ernst5, David Carling6, Bruce E Kemp2,7, Mark A Febbraio1 & Gregory R Steinberg2	2006	NATURE MEDICINE
CNTF	AMPK	CNTF reverses obesity-induced insulin resistance by activating skeletal muscle AMPK	Matthew J Watt1, Nicolas Dzamko2, Walter G Thomas3, Stefan Rose-John4, Matthias Ernst5, David Carling6, Bruce E Kemp2,7, Mark A Febbraio1 & Gregory R Steinberg2	2006	NATURE MEDICINE
CNTF,CNTFR ALPHA	CNTF-CNTFR ALPHA-LIFR BETA-GP130	CNTF reverses obesity-induced insulin resistance by activating skeletal muscle AMPK	Matthew J Watt1, Nicolas Dzamko2, Walter G Thomas3, Stefan Rose-John4, Matthias Ernst5, David Carling6, Bruce E Kemp2,7, Mark A Febbraio1 & Gregory R Steinberg2	2006	NATURE MEDICINE
CNTF-CNTFR ALPHA-LIFR BETA-GP130	JAK2	CNTF reverses obesity-induced insulin resistance by activating skeletal muscle AMPK	Matthew J Watt1, Nicolas Dzamko2, Walter G Thomas3, Stefan Rose-John4, Matthias Ernst5, David Carling6, Bruce E Kemp2,7, Mark A Febbraio1 & Gregory R Steinberg2	2006	NATURE MEDICINE
COMT	DOPAMINE	Polymorphisms of serotonin receptor 2A and 2C genes and COMT in relation to obesity and type 2 diabetes	Sofia I. I. Kring	2009	PLOS ONE
COMT	CATECHOLAMINES	Polymorphisms of serotonin receptor 2A and 2C genes and COMT in relation to obesity and type 2 diabetes	Sofia I. I. Kring	2009	PLOS ONE
COMT	NOREPINEPHRINE	Polymorphisms of serotonin receptor 2A and 2C genes and COMT in relation to obesity and type 2 diabetes	Sofia I. I. Kring	2009	PLOS ONE
Coricosteroids	CD36	CD36: a class B scavenger receptor involved in angiogenesis, atherosclerosis, inflammation, and lipid metabolism	Maria Febbraio	2001	J Clin Invest
CORTISOL	LPL	Identification of Functional Prolactin (PRL) Receptor Gene Expression: PRL Inhibits Lipoprotein Lipase Activity in Human White Adipose Tissue	Charlotte Ling	2003	The Journal of Clinical Endocrinology & Metabolism
CORTISOL,GH	GH-Cortisol	Ghrelin-induced food intake is mediated via the orexin pathway	K Toshinai	2003	Endocrinology
CORTISOL,NR3C1	NR3C1-CORTISOL	The Genetic Basis of Plasma Variation in Adiponectin, a Global Endophenotype for Obesity and the Metabolic Syndrome	Anthony G. Comuzzie	2001	The Journal of Clinical Endocrinology & Metabolism
CORTISONE	CORTISOL	Hexose 6-phosphate dehydrogenase (H6PD) and corticosteroid metabolism	PC White	2007	Molecular and Cellular Endocrinology
CORTISONE,NADPH	CORTISOL	Hexose 6-phosphate dehydrogenase (H6PD) and corticosteroid metabolism	PC White	2007	Molecular and Cellular Endocrinology
CPE	alpha MSH	The obesity susceptibility gene Cpe links FoxO1 signaling in hypothalamic pro-opiomelanocortin neurons with regulation of food intake	L Plum	2009	Nature Medicine
gCPT	rCPT	Modulation of fatty acid metabolism as a potential approach to the treatment of obesity and the metabolic syndrome	J Kusunoki	2006	Endocrine
rCPT	CPT	Modulation of fatty acid metabolism as a potential approach to the treatment of obesity and the metabolic syndrome	J Kusunoki	2006	Endocrine
creatine,CRTR	creatine-CRTR	… guanidino compound levels, disturbed body weight homeostasis and impaired fertility in a mouse model of guanidinoacetate N-methyltransferase (GAMT) deficiency	A Schmidt,	2004	Human Molecular Genetics,
CREB1	PGC 1 ALPHA	Developmental origin of fat: tracking obesity to its source	S Gesta	2007	Cell
CREB1	ATF3	Adipocyte CREB promotes insulin resistance in obesity	Ling Qi	2009	Cell Metabolism
CREB1	ACC2	Arachidonic acid induces acetyl-CoA carboxylase 1 expression via activation of CREB1	Yin Peng	2009	Endocrine
CRH	GLUCOCORTICOIDS	Adipocyte-specific glucocorticoid inactivation protects against diet-induced obesity	EE Kershaw	2005	Diabetes
CRHR1,Urocortin	Urocortin,CRHR1	Unexpected amplification of leptin-induced Stat3 signaling by urocortin: implications for obesity	Weihong Pan	2007	Journal of Molecular Neuroscience
crtc1	crtc1	The Creb1 coactivator Crtc1 is required for energy balance and fertility	Judith Y Altarejos1, Naomi Goebel1, Michael D Conkright2, Hiroshi Inoue1, Jianxin Xie3, Carlos M Arias4, Paul E Sawchenko4 & Marc Montminy1	2008	Nature Medicine
crtc1	kiss1	The Creb1 coactivator Crtc1 is required for energy balance and fertility	Judith Y Altarejos1, Naomi Goebel1, Michael D Conkright2, Hiroshi Inoue1, Jianxin Xie3, Carlos M Arias4, Paul E Sawchenko4 & Marc Montminy1	2008	Nature Medicine
crtc1	Cartpt	The Creb1 coactivator Crtc1 is required for energy balance and fertility	Judith Y Altarejos1, Naomi Goebel1, Michael D Conkright2, Hiroshi Inoue1, Jianxin Xie3, Carlos M Arias4, Paul E Sawchenko4 & Marc Montminy1	2008	Nature Medicine
CRTR	creatine phosphate	… guanidino compound levels, disturbed body weight homeostasis and impaired fertility in a mouse model of guanidinoacetate N-methyltransferase (GAMT) deficiency	A Schmidt,	2004	Human Molecular Genetics,
CTNNB1	WISP1	Regulation of Wnt Signaling during Adipogenesis*	CN Bennett	2002	J Biol Chem
CTNNB1	VEGF-C	Regulation of Wnt Signaling during Adipogenesis*	CN Bennett	2002	J Biol Chem
CTNNB1	TCF	Regulation of Wnt Signaling during Adipogenesis*	CN Bennett	2002	J Biol Chem
CTNNB1	MEF2B	Minireview: Obesity and LipOdystrophy_Where Do the Circles Intersect?	Farid F. Chehab	2008	Endocrinology
CTNNB1	GATA4	Melanocortin-3-receptor gene variants in morbid obesity	C Schalin-Jäntti	2003	journal of obesity
CTNNB1	IGF1	Hepatic gene expression profiling reveals key pathways involved in leptin-mediated weight loss in ob/ob mice	Ashok Sharma	2010	PLoS ONE
CTNNBL1	TCF	Regulation of Wnt Signaling during Adipogenesis*	CN Bennett	2002	J Biol Chem
CUGBP1	C/EBP ALPHA	Increased CUG Triplet Repeat-binding Protein-1 Predisposes to Impaired Adipogenesis with Aging	Iordanes Karagiannides	2006	THE JOURNAL OF BIOLOGICAL CHEMISTRY
CUGBP1	C/EBP BETA,LIP	Increased CUG Triplet Repeat-binding Protein-1 Predisposes to Impaired Adipogenesis with Aging	Iordanes Karagiannides	2006	THE JOURNAL OF BIOLOGICAL CHEMISTRY
CxCL14	tyrosine hydroxylase	Mesencephalic dopamine neuron number and tyrosine hydroxylase content: Genetic control and candidate genes	C. Vadasza, d, , , J.F. Smileyb, K. Figarskya, b, M. Saitoa, d, R. Totha, B.M. Gyetvaia, M. Orosa, K.K. Kovacsa, P. Mohanc and R. Wang	2007	Neuroscience
CYB5R4	SCD	Loss of Ncb5or results in impaired fatty acid desaturation, lipoatrophy, and diabetes	K Larade	2008	THE JOURNAL OF BIOLOGICAL CHEMISTRY
CYP19A1	Aromatase	Sex and Body Mass Index Specific Regulation of Blood Pressure by CYP19A1 Gene Variants	Reposo Ramirez-Lorca	2007	Hypertension
CYP26A1	atRA	A Novel Human Cytochrome P450, CYP26C1, Involved in Metabolism of 9-cis and All-trans Isomers of Retinoic Acid	Mohammed Taimi	2003	THE JOURNAL OF BIOLOGICAL CHEMISTRY
CYP26B1	atRA	A Novel Human Cytochrome P450, CYP26C1, Involved in Metabolism of 9-cis and All-trans Isomers of Retinoic Acid	Mohammed Taimi	2003	THE JOURNAL OF BIOLOGICAL CHEMISTRY
gCYP7A1	rCYP7A1	A Prospero-related homeodomain protein is a novel co-regulator of hepatocyte nuclear factor 4α that regulates the cholesterol 7α-hydroxylase gene	KH Song	2006	Journal of Biological Chemistry
rCYP7A1	CYP7A1	A Prospero-related homeodomain protein is a novel co-regulator of hepatocyte nuclear factor 4α that regulates the cholesterol 7α-hydroxylase gene	KH Song	2006	Journal of Biological Chemistry
DAG,free fatty acid	Phospholipid,triglyceride	Lipid metabolic enzymes: emerging drug targets for the treatment of obesity	Yuguang Shi* and Paul Burn*‡	2004	Nature Reviews Drug Discovery
DDIT3	TRIB3	Chop-deficient Mice Showed Increased Adiposity But No Glucose Intolerance	y.ariyama	2007	Obesity
DDIT3	C/EBP BETA	Chop-deficient Mice Showed Increased Adiposity But No Glucose Intolerance	y.ariyama	2007	Obesity
DHT	GADD45g	Response of the adipose tissue transcriptome to dihydrotestosterone in mice	Yonghua Zhang	2007	Physiol Genomics
DHT	AR mediated pathway	Response of the adipose tissue transcriptome to dihydrotestosterone in mice	Yonghua Zhang	2007	Physiol Genomics
DICER,EIF2C	MIR-30A-5P,MIr195	Role of microRNAs in obesity and the metabolic syndrome	H. M. Heneghan	2010	Obesity
Dickkopf	LRP co-receptor (LRP4 & LRP5)	Curcumin-induced suppression of adipogenic differentiation is accompanied by activation of Wnt/β-catenin signaling	J Ahn	2010	Am J Physiol Cell Physiol
Dietary nutrients	GAL	Brain peptides and obesity: pharmacologic treatment.	SF Leibowitz	1995	OBESITY
Dietary nutrients	NPY	Brain peptides and obesity: pharmacologic treatment.	SF Leibowitz	1995	Obesity
dihydroxyacetone	glycerol 3 P	Regulation of insulin secretion: role of mitochondrial signalling	S Jitrapakdee	2010	Diabetologia
DOPA	ADRA1A	Abnormal A,adenosine receptor function in genetic obesity.	KATHRYN F. LaNOUE’	1994	FASEB journal
DOPA	ADRA1B	Abnormal A,adenosine receptor function in genetic obesity.	KATHRYN F. LaNOUE’	1994	FASEB journal
DOPAMINE	degraded	Genes Implicated in Serotonergic and Dopaminergic Functioning Predict BMI Categoriesl	Bernard F. Fuemmeler	2008	Obesity
DOPAMINE	NOREPINEPHRINE	Dbh (-/-) mice are hypotensive, have altered circadian rhythms, and have abnormal responses to dieting and stress	SJ Swoap	2004	Am J Physiol Regul Integr Comp Physiol
DOPAMINE	EPINEPHRINE	Dbh (-/-) mice are hypotensive, have altered circadian rhythms, and have abnormal responses to dieting and stress	SJ Swoap	2004	Am J Physiol Regul Integr Comp Physiol
DPT	collagen	Hepatic gene expression in morbidly obese women: implications for disease susceptibility	MB Elam	2009	Obesity
rDRD	DRD	Obesity is Associated with Genetic Variants That Alter Dopamine Availability	A. C. Need et al.	2005	Annals of Human Genetics
DRD	DOPAMINE	Obesity is Associated with Genetic Variants That Alter Dopamine Availability	A. C. Need et al.	2005	Annals of Human Genetics
DRD2	DOPAMINE	A Ser311Cys Mutation in the Human Dopamine Receptor D2 Gene Is Associated With Reduced Energy Expenditure	P. Antonio Tataranni	2001	Diabetes
DRD2	Prolactin	A Ser311Cys Mutation in the Human Dopamine Receptor D2 Gene Is Associated With Reduced Energy Expenditure	P. Antonio Tataranni	2001	Diabetes
DRD2	POMC	A Ser311Cys Mutation in the Human Dopamine Receptor D2 Gene Is Associated With Reduced Energy Expenditure	P. Antonio Tataranni	2001	Diabetes
DRD4	DRD	Obesity is Associated with Genetic Variants That Alter Dopamine Availability	A. C. Need et al.	2005	Annals of Human Genetics
DVL1	CTNNB1	Dact1, a Nutritionally Regulated Preadipocyte Gene, Controls Adipogenesis by Coordinating the Wnt/-Catenin Signaling Network	Claire Lagathu	2009	Diabetes
DVL1	GSK3	Dact1, a Nutritionally Regulated Preadipocyte Gene, Controls Adipogenesis by Coordinating the Wnt/-Catenin Signaling Network	Claire Lagathu	2009	Diabetes
gE2F1	rE2F1	Molecular regulation of adipocyte differentiation	Robert M. Cowherd	1999	Seminars in Cell and Developmental Biology
rE2F1	E2F1	Molecular regulation of adipocyte differentiation	Robert M. Cowherd	1999	Seminars in Cell and Developmental Biology
E2F1	PPAR GAMMA	Obesity: Adipocyte metabolism	Melanie Brazil	2010	Nature Reviews Drug Discovery
gE2F4	rE2F4	Molecular regulation of adipocyte differentiation	Robert M. Cowherd	1999	Seminars in Cell and Developmental Biology
rE2F4	E2F4	Molecular regulation of adipocyte differentiation	Robert M. Cowherd	1999	Seminars in Cell and Developmental Biology
E2F4	PPAR GAMMA	Obesity: Adipocyte metabolism	Melanie Brazil	2010	Nature Reviews Drug Discovery
EBF1	PPAR GAMMA	Critical Role for Ebf1 and Ebf2 in the Adipogenic Transcriptional Cascade	Maria A. Jimenez	2007	MOLECULAR AND CELLULAR BIOLOGY,
EBF1	C/EBP ALPHA	Critical Role for Ebf1 and Ebf2 in the Adipogenic Transcriptional Cascade	Maria A. Jimenez	2007	MOLECULAR AND CELLULAR BIOLOGY,
EBF2	PPAR GAMMA	Critical Role for Ebf1 and Ebf2 in the Adipogenic Transcriptional Cascade	Maria A. Jimenez	2007	MOLECULAR AND CELLULAR BIOLOGY,
EBF2	C/EBP ALPHA	Critical Role for Ebf1 and Ebf2 in the Adipogenic Transcriptional Cascade	Maria A. Jimenez	2007	MOLECULAR AND CELLULAR BIOLOGY,
EGR2	C/EBP BETA	Role of Adipose Tissue as an Inflammatory Organ in Human Diseases	A. Schäffler	2006	Endocrine Reviews
EIF4EBP1	4E-BP,EIF4E	Elevated sensitivity to diet-induced obesity and insulin resistance in mice lacking 4E-BP1 and 4E-BP2	Olivier Le Bacquer	2007	J Clin Invest.
Endocannabinoids	CNR1	Endocannabinoid activation at hepatic CB1 receptors stimulates fatty acid synthesis and contributes to diet-induced obesity	D Osei-Hyiaman	2005	Am Soc Clin Investig
Endocannabinoids	CNR2	Endocannabinoid activation at hepatic CB1 receptors stimulates fatty acid synthesis and contributes to diet-induced obesity	D Osei-Hyiaman	2005	Am Soc Clin Investig
eNOS	eNOS	Targets for TNF-α-induced lipolysis in human adipocytes	Mikael Rydén	2004	Biochemical and Biophysical Research Communications
EPAS1	IRS3	EPAS1 Promotes Adipose Differentiation in 3T3-L1 Cells*	Shigeki Shimba‡	2004	THE JOURNAL OF BIOLOGICAL CHEMISTRY
EPAS1	GLUT1	EPAS1 Promotes Adipose Differentiation in 3T3-L1 Cells*	Shigeki Shimba‡	2004	THE JOURNAL OF BIOLOGICAL CHEMISTRY
EPAS1	GLUT4	EPAS1 Promotes Adipose Differentiation in 3T3-L1 Cells*	Shigeki Shimba‡	2004	THE JOURNAL OF BIOLOGICAL CHEMISTRY
EPINEPHRINE	LEP	Increased Body Fat Mass and Suppression of Circulating Leptin Levels in Response to Hypersecretion of Epinephrine in Phenylethanolamine-NMethyltransferase (PNMT)-Overexpressing Micet	A. Böttner	2000	Endocrinology
ERR alpha	RAR alpha	Transcriptional Control of Energy Homeostasis by the Estrogen-Related receptors	Vincent Giguère	2008	Endocrine Reviews
ERR alpha	TBFM2	Transcriptional Control of Energy Homeostasis by the Estrogen-Related receptors	Vincent Giguère	2008	Endocrine Reviews
ERR alpha	PPAR alpha	Transcriptional Control of Energy Homeostasis by the Estrogen-Related receptors	Vincent Giguère	2008	Endocrine Reviews
ERR alpha	NRF2	Transcriptional Control of Energy Homeostasis by the Estrogen-Related receptors	Vincent Giguère	2008	Endocrine Reviews
ERR alpha	NRIP1	Transcriptional Control of Energy Homeostasis by the Estrogen-Related receptors	Vincent Giguère	2008	Endocrine Reviews
ERR gamma	RXR beta	Transcriptional Control of Energy Homeostasis by the Estrogen-Related receptors	Vincent Giguère	2008	Endocrine Reviews
ERR gamma	PPAR alpha	Transcriptional Control of Energy Homeostasis by the Estrogen-Related receptors	Vincent Giguère	2008	Endocrine Reviews
ERR gamma	TBFM2	Transcriptional Control of Energy Homeostasis by the Estrogen-Related receptors	Vincent Giguère	2008	Endocrine Reviews
ERR gamma	NRF2	Transcriptional Control of Energy Homeostasis by the Estrogen-Related receptors	Vincent Giguère	2008	Endocrine Reviews
ESR1,PPREs	PPRE,ESR1	Severe obesity is associated with novel single nucleotide polymorphisms of the ESR1 and PPARg locus in Han Chinese1–3	Hsin-Hung Chen	2009	Am J clin. Nutr.
estrogen,ESR2	ESR2,Estrogen	Association of estrogen receptor 2 gene polymorphisms with obesity in women (obesity and estrogen receptor 2 gene)	govAC Goulart	2009	PMC
ETO	C/EBP BETA	ETO/MTG8 Is an Inhibitor of C/EBP_ Activity and a Regulator of Early Adipogenesis	Justin J. Rochford	2004	Molecular and Cellular Biology
FABP2	PUFA	Intestinal FABP2 A54T Polymorphism: Association with Insulin Resistance and Obesity in Women	ecilia Albala	2004	OBESITY RESEARCH
FABP4	PRDM16	New role of bone morphogenetic protein 7 in brown adipogenesis and energy expenditure	Yu-Hua Tseng	2009	Nature.
FABP4	p38	New role of bone morphogenetic protein 7 in brown adipogenesis and energy expenditure	Yu-Hua Tseng	2009	Nature.
FB	C3a	Complement factor H is expressed in adipose tissue in association with insulin resistance	JM Moreno-Navarrete	2010	Diabetes
FB	C3 convertase	Complement factor H is expressed in adipose tissue in association with insulin resistance	JM Moreno-Navarrete	2010	Diabetes
FB	ASP	Complement factor H is expressed in adipose tissue in association with insulin resistance	JM Moreno-Navarrete	2010	Diabetes
FGF	FGFR2	Role of Foxa-2 in adipocyte metabolism and differentiation	Christian Wolfrum	2003	J Clin Invest.
FGF14	tyrosine hydroxylase	Mesencephalic dopamine neuron number and tyrosine hydroxylase content: Genetic control and candidate genes	C. Vadasza, d, , , J.F. Smileyb, K. Figarskya, b, M. Saitoa, d, R. Totha, B.M. Gyetvaia, M. Orosa, K.K. Kovacsa, P. Mohanc and R. Wang	2007	Neuroscience
FGF15	CYP8B1	Regulation of Hepatic Insig-2 by the Farnesoid X Receptor	Melissa L. Hubbert	2007	Mol. Endocrinol.
FGF15	CYP7A1	Regulation of Hepatic Insig-2 by the Farnesoid X Receptor	Melissa L. Hubbert	2007	Mol. Endocrinol.
FOSB	PREF1	Ectopic Expression of Delta FBJ Murine Osteosarcoma Viral Oncogene Homolog B Mediates Transdifferentiation of Adipose-like Spheroids into Osteo-like …	C Diaz Sanchez-Bustamante	2008	Tissue engineering
FOXA2/HNF3B	PREF1	Role of Foxa-2 in adipocyte metabolism and differentiation	Christian Wolfrum	2003	J Clin Invest.
FOXA2/HNF3B	GLUT4	Role of Foxa-2 in adipocyte metabolism and differentiation	Christian Wolfrum	2003	J Clin Invest.
FOXA2/HNF3B	HSL	Role of Foxa-2 in adipocyte metabolism and differentiation	Christian Wolfrum	2003	J Clin Invest.
FOXA2/HNF3B	hexokinase2	Role of Foxa-2 in adipocyte metabolism and differentiation	Christian Wolfrum	2003	J Clin Invest.
FOXD 1	PAI1	SERPINE 1 Links Obesity and Diabetes: A Pilot Study	Punit Kaur	2010	J. of proteomics & bioinformatics
FOXO1	HNF3B	Mouse 3T3-L1 cells acquire resistance against oxidative stress as the adipocytes differentiate via the transcription factor FoxO	T Kojima	2010	Apoptosis
FOXO1	GPX1	Mouse 3T3-L1 cells acquire resistance against oxidative stress as the adipocytes differentiate via the transcription factor FoxO	T Kojima	2010	Apoptosis
FOXO1	MnSOD	Mouse 3T3-L1 cells acquire resistance against oxidative stress as the adipocytes differentiate via the transcription factor FoxO	T Kojima	2010	Apoptosis
FOXO1	CPE	The obesity susceptibility gene Cpe links FoxO1 signaling in hypothalamic pro-opiomelanocortin neurons with regulation of food intake	L Plum	2009	Nature Medicine
FOXO1	P21	Cyclin-dependent Kinase Inhibitor, p21WAF1/CIP1, Is Involved in Adipocyte Differentiation and Hypertrophy, Linking to Obesity, and Insulin Resistance	Noriyuki Inoue	2008	The Journal of Biological Chemistry,
free fatty acid	PAI1	SERPINE 1 Links Obesity and Diabetes: A Pilot Study	Punit Kaur	2010	J. of proteomics & bioinformatics
free fatty acid	PPAR gamma 2	Single Nucleotide Polymorphisms in the Peroxisome Proliferator–Activated Receptor _ Gene Are AssociatedWith Skeletal Muscle Glucose Uptake	Markku Va¨nttinen	2005	Diabetes
free fatty acid	LEP	Metallothionein gene expression and secretion in white adipose tissue	P Trayhurn	2000	Am J Physiol Regulatory Integrative Comp Physiol
free fatty acid	PPAR delta	Single Nucleotide Polymorphisms in the Peroxisome Proliferator–Activated Receptor _ Gene Are AssociatedWith Skeletal Muscle Glucose Uptake	Markku Va¨nttinen	2005	Diabetes
free fatty acid	cholesterol ester	Lipid metabolic enzymes: emerging drug targets for the treatment of obesity	Yuguang Shi* and Paul Burn*‡	2004	Nature Reviews Drug Discovery
free fatty acid	GPR120	Free fatty acids regulate gut incretin glucagon-like peptide-1 ...	Akira Hirasawa1, 2, 3, Keiko Tsumaya1, Takeo Awaji4, Susumu Katsuma5, Tetsuya Adachi5, Masateru Yamada1, Yukihiko Sugimoto6, Shunichi Miyazaki4 & Gozoh Tsujimoto	2004	Nature Medicine
FSH,FSHR	estrogen	Role of obesity and leptin in the pubertal process and pubertal growth—a review	S Shalitin	2003	International Journal of Obesity
FSHR,FSH	FSH-FSHR	Role of obesity and leptin in the pubertal process and pubertal growth—a review	S Shalitin	2003	International Journal of Obesity
FTO	LEP	Anti-inflammatory profile of FTO gene expression in adipose tissues from morbidly obese women	Ximena Terra1, Teresa Auguet1,2,4, Jose Antonio Porras2,4, Yunuen Quintero1, Carmen Aguilar1, Anna Maria Luna1, Mercé Hernández3,4, Fátima Sabench3,4, Daniel del Castillo3,4 and Cristóbal Richart1,2,4	2010	Cell Physiol Biochem
FTO	IL6	Anti-inflammatory profile of FTO gene expression in adipose tissues from morbidly obese women	Ximena Terra1, Teresa Auguet1,2,4, Jose Antonio Porras2,4, Yunuen Quintero1, Carmen Aguilar1, Anna Maria Luna1, Mercé Hernández3,4, Fátima Sabench3,4, Daniel del Castillo3,4 and Cristóbal Richart1,2,4	2010	Cell Physiol Biochem
FTO	PPAR delta	Anti-inflammatory profile of FTO gene expression in adipose tissues from morbidly obese women	Ximena Terra1, Teresa Auguet1,2,4, Jose Antonio Porras2,4, Yunuen Quintero1, Carmen Aguilar1, Anna Maria Luna1, Mercé Hernández3,4, Fátima Sabench3,4, Daniel del Castillo3,4 and Cristóbal Richart1,2,4	2010	Cell Physiol Biochem
FTO	ADIPOQ	Anti-inflammatory profile of FTO gene expression in adipose tissues from morbidly obese women	Ximena Terra1, Teresa Auguet1,2,4, Jose Antonio Porras2,4, Yunuen Quintero1, Carmen Aguilar1, Anna Maria Luna1, Mercé Hernández3,4, Fátima Sabench3,4, Daniel del Castillo3,4 and Cristóbal Richart1,2,4	2010	Cell Physiol Biochem
FTO	APOE-APOB-APOA5-APOC1-APOC3-APOC2	The obesity related gene, FTO, interacts with APOE, and is associated with Alzheimer's disease risk: a prospective cohort study	Lina Keller, Weili Xu1, Hui-Xin Wang, Bengt Winblad, Laura Fratiglioni	2010	Journal of Alzheimer's Disease
FXR alpha	INSIG2	Regulation of Hepatic Insig-2 by the Farnesoid X Receptor	Melissa L. Hubbert	2007	Mol. Endocrinol.
FXR alpha	lanosterol 14 alpha demethylase	Regulation of Hepatic Insig-2 by the Farnesoid X Receptor	Melissa L. Hubbert	2007	Mol. Endocrinol.
FXR alpha	NR0B2	Regulation of Hepatic Insig-2 by the Farnesoid X Receptor	Melissa L. Hubbert	2007	Mol. Endocrinol.
FXR alpha	FGF15	Regulation of Hepatic Insig-2 by the Farnesoid X Receptor	Melissa L. Hubbert	2007	Mol. Endocrinol.
GABA	POMC	Is glutamate decarboxylase 2 (GAD2) a genetic link between low birth weight and subsequent development of obesity in children?	David Meyre	2005	The Journal of Clinical Endocrinology & Metabolism
GABA	CART	Is glutamate decarboxylase 2 (GAD2) a genetic link between low birth weight and subsequent development of obesity in children?	David Meyre	2005	The Journal of Clinical Endocrinology & Metabolism
GABGR3,GABA	GABA-GABGR3	15q11-13 GABAA receptor genes are normally biallelically ...	A Hogart	2007	Hum Mol Genet
GAD2	GABA	Is glutamate decarboxylase 2 (GAD2) a genetic link between low birth weight and subsequent development of obesity in children?	David Meyre	2005	The Journal of Clinical Endocrinology & Metabolism
GAD2	tryptophan	Polymorphisms in the Amino Acid Transporter Solute Carrier Family 6 (Neurotransmitter Transporter) Member 14 Gene Contribute to Polygenic Obesity in French Caucasians	Emmanuelle Durand	2004	Proc. Natl. Acad. Sci.
GADD45a	CTNNB1	Response of the adipose tissue transcriptome to dihydrotestosterone in mice	Yonghua Zhang	2007	Physiol Genomics
GADD45a	WNT	Response of the adipose tissue transcriptome to dihydrotestosterone in mice	Yonghua Zhang	2007	Physiol Genomics
GADD45g	CTNNB1	Response of the adipose tissue transcriptome to dihydrotestosterone in mice	Yonghua Zhang	2007	Physiol Genomics
GalphaS	AC	The Genetic Basis of Plasma Variation in Adiponectin,a Global Endophenotype for Obesity and the metabolic syndrome	ANTHONY G. COMUZZIE	2001	J Clin Endocrinol Metab
GAS6	axl	Role of Gas-6 in adipogenesis and nutritionally induced adipose tissue development in mice	E Maquoi	2005	Arterioscler Thromb Vasc Biol.
GAS6	c-mer	Role of Gas-6 in adipogenesis and nutritionally induced adipose tissue development in mice	E Maquoi	2005	Arterioscler Thromb Vasc Biol.
GAS6	sky	Role of Gas-6 in adipogenesis and nutritionally induced adipose tissue development in mice	E Maquoi	2005	Arterioscler Thromb Vasc Biol.
GAST	insulin	Abdominal obesity, insulin resistance, and colon carcinogenesis are increased in mutant mice lacking gastrin gene expression	SL Cowey	2005	Cancer
GAST	LEP	Abdominal obesity, insulin resistance, and colon carcinogenesis are increased in mutant mice lacking gastrin gene expression	SL Cowey	2005	Cancer
GAST	Ghrelin	Abdominal obesity, insulin resistance, and colon carcinogenesis are increased in mutant mice lacking gastrin gene expression	SL Cowey	2005	Cancer
GATA4	MC3R	Melanocortin-3-receptor gene variants in morbid obesity	C Schalin-Jäntti	2003	journal of obesity
GCGR	FGF21	GLP-1/GCGR dual agonism reverses obesity in mice	M Heikinheimo3,6	2009	Diabetes
GCK	kATP	Glucokinase Is the Likely Mediator of Glucosensing in Both Glucose-Excited and Glucose-Inhibited Central Neurons	Ambrose A. Dunn-Meynell	2002	Diabetes
GDF3,ALK7,Cripto	GDF3-ALK7-Cripto	Growth/differentiation factor 3 signals through ALK7 and regulates accumulation of adipose tissue and diet-induced obesity	O Andersson	2007	PNAS
GDF3-ALK7-Cripto	adipose tissue homeostatis	Growth/differentiation factor 3 signals through ALK7 and regulates accumulation of adipose tissue and diet-induced obesity	O Andersson	2007	PNAS
GDF8	insulin	GRB14, GPD1, and GDF8 as potential network collaborators in weight loss-induced improvements in insulin action in human skeletal muscle	JJ Park	2006	Physiol Genomics
GDF8	AKT	GRB14, GPD1, and GDF8 as potential network collaborators in weight loss-induced improvements in insulin action in human skeletal muscle	JJ Park	2006	Physiol Genomics
GDF8	IGF1	GRB14, GPD1, and GDF8 as potential network collaborators in weight loss-induced improvements in insulin action in human skeletal muscle	JJ Park	2006	Physiol Genomics
GDF8	PPAR GAMMA	GRB14, GPD1, and GDF8 as potential network collaborators in weight loss-induced improvements in insulin action in human skeletal muscle	JJ Park	2006	Physiol Genomics
GFR alpha2	RET	Alimentary tract innervation deficits and dysfunction in mice lacking GDNF family receptor α2	Jari Rossi	2003	J Clin Invest.
GH,GH Receptor	GH-GH Receptor	CNS Regulation of Energy Metabolism: Ghrelin versus Leptin	Ruben Nogueirasa, Matthias H. Tschöpa,b, and Jeffrey M. Zigmanc	2008	Ann N Y Acad Sci.
Ghrelin	SRIF	CNS Regulation of Energy Metabolism: Ghrelin versus Leptin	Ruben Nogueirasa, Matthias H. Tschöpa,b, and Jeffrey M. Zigmanc	2008	Ann N Y Acad Sci.
ghrelin-GHSR	NPY	CNS Regulation of Energy Metabolism: Ghrelin versus Leptin	Ruben Nogueirasa, Matthias H. Tschöpa,b, and Jeffrey M. Zigmanc	2008	Ann N Y Acad Sci.
ghrelin-GHSR	AgRP	CNS Regulation of Energy Metabolism: Ghrelin versus Leptin	Ruben Nogueirasa, Matthias H. Tschöpa,b, and Jeffrey M. Zigmanc	2008	Ann N Y Acad Sci.
ghrelin-GHSR	POMC	CNS Regulation of Energy Metabolism: Ghrelin versus Leptin	Ruben Nogueirasa, Matthias H. Tschöpa,b, and Jeffrey M. Zigmanc	2008	Ann N Y Acad Sci.
ghrelin-GHSR	Orexin	CNS Regulation of Energy Metabolism: Ghrelin versus Leptin	Ruben Nogueirasa, Matthias H. Tschöpa,b, and Jeffrey M. Zigmanc	2008	Ann N Y Acad Sci.
ghrelin-GHSR	CART	CNS Regulation of Energy Metabolism: Ghrelin versus Leptin	Ruben Nogueirasa, Matthias H. Tschöpa,b, and Jeffrey M. Zigmanc	2008	Ann N Y Acad Sci.
ghrelin-GHSR	c-FOS	CNS Regulation of Energy Metabolism: Ghrelin versus Leptin	Ruben Nogueirasa, Matthias H. Tschöpa,b, and Jeffrey M. Zigmanc	2008	Ann N Y Acad Sci.
ghrelin-GHSR	ghrelin-GHSR	CNS Regulation of Energy Metabolism: Ghrelin versus Leptin	Ruben Nogueirasa, Matthias H. Tschöpa,b, and Jeffrey M. Zigmanc	2008	Ann N Y Acad Sci.
ghrelin,GHSR	GH	CNS Regulation of Energy Metabolism: Ghrelin versus Leptin	Ruben Nogueirasa, Matthias H. Tschöpa,b, and Jeffrey M. Zigmanc	2008	Ann N Y Acad Sci.
GHRH	GH	Familial isolated growth hormone deficiency is associated with increased systolic blood pressure, central obesity, and dyslipidemia	JAS Barreto-Filho	2002	The Journal of Clinical Endocrinology & Metabolism
GHRHR	GH	Familial isolated growth hormone deficiency is associated with increased systolic blood pressure, central obesity, and dyslipidemia	JAS Barreto-Filho	2002	The Journal of Clinical Endocrinology & Metabolism
GHRHR	IGF1	Familial isolated growth hormone deficiency is associated with increased systolic blood pressure, central obesity, and dyslipidemia	JAS Barreto-Filho	2002	The Journal of Clinical Endocrinology & Metabolism
GIP,GIPR	GIP-GIPR	Gastric inhibitory polypeptide receptor: association analyses for obesity of several polymorphisms in large study groups	C Vogel	2009	BMC Medical Genetics
GIPR	insulin	Gastric inhibitory polypeptide receptor: association analyses for obesity of several polymorphisms in large study groups	C Vogel	2009	BMC Medical Genetics
Glucagon	GCGR	GLP-1/GCGR dual agonism reverses obesity in mice	M Heikinheimo3,6	2009	Diabetes
Glucagon	Glucose	Glucagon gene expression in the endocrine pancreas: the role of the transcription factor Pax6 in α‐cell differentiation, glucagon biosynthesis and secretion	Y Gosmain	2011	Diabetes, Obesity and Metabolism 13
gGlucagon	rGlucagon	Glucagon gene expression in the endocrine pancreas: the role of the transcription factor Pax6 in α‐cell differentiation, glucagon biosynthesis and secretion	Y Gosmain	2011	Diabetes, Obesity and Metabolism 13
rGlucagon	Glucagon	Glucagon gene expression in the endocrine pancreas: the role of the transcription factor Pax6 in α‐cell differentiation, glucagon biosynthesis and secretion	Y Gosmain	2011	Diabetes, Obesity and Metabolism 13
Glucagon	SIK2	Glucagon gene expression in the endocrine pancreas: the role of the transcription factor Pax6 in α‐cell differentiation, glucagon biosynthesis and secretion	Y Gosmain	2011	Diabetes, Obesity and Metabolism 13
Glucagon	insulin	Glucagon gene expression in the endocrine pancreas: the role of the transcription factor Pax6 in α‐cell differentiation, glucagon biosynthesis and secretion	Y Gosmain	2011	Diabetes, Obesity and Metabolism 13
GLUCOCORTICOIDS,GLUCOCORTICOID RECEPTOR	glucocorticoids-glucocorticoid receptor	Biochemistry, physiology, and genetics of GPAT, AGPAT, and lipin enzymes in triglyceride synthesis	Kazuharu Takeuchi	2009	Am J Physiol Endocrinol Metab
glucocorticoids-glucocorticoid receptor	LPIN1	Biochemistry, physiology, and genetics of GPAT, AGPAT, and lipin enzymes in triglyceride synthesis	Kazuharu Takeuchi	2009	Am J Physiol Endocrinol Metab
Glucose	GCK	Glucokinase Is the Likely Mediator of Glucosensing in Both Glucose-Excited and Glucose-Inhibited Central Neurons	Ambrose A. Dunn-Meynell	2002	Diabetes
Glucose	ChREBP	Glucose-stimulated expression of Txnip is mediated by carbohydrate response element-binding protein, p300, and histone H4 acetylation in pancreatic beta cells	H Cha-Molstad	2009	THE JOURNAL OF BIOLOGICAL CHEMISTRY
Glucose	FTO	FTO is increased in muscle during type 2 diabetes, and its ...	Ame´ lie Bravard,Etienne Lefai, Emmanuelle MeugnierSandra Pesenti Emmanuel Disse, Julien Vouillarmet,No¨el Peretti,Re´mi Rabasa-Lhoret, Martine Laville, Hubert Vidaland Jennifer Rieusset	2011	DIABETES
GLUT1	GLUT4	Effects of statins on the adipocyte maturation and expression of glucose transporter 4 (SLC2A4): implications	M. Nakata	2006	Diabetologia
GLUT4	CCR2-MCP1	Monocyte chemoattractant protein 1 in obesity and insulin resistance	Peter Sartipy and David J. Loskutoff	2003	PNAS
glycerol 3 P	lysophosphatidic acid	Regulation of insulin secretion: role of mitochondrial signalling	S Jitrapakdee	2010	Diabetologia
glycerol 3 P	dihydroxyacetone	Regulation of insulin secretion: role of mitochondrial signalling	S Jitrapakdee	2010	Diabetologia
glycine	guanidenoacetate	… guanidino compound levels, disturbed body weight homeostasis and impaired fertility in a mouse model of guanidinoacetate N-methyltransferase (GAMT) deficiency	A Schmidt,	2004	Human Molecular Genetics,
glypican 3	BMP7	Developmental origin of fat: tracking obesity to its source	S Gesta	2007	Cell
glypican 3	BMP2	Developmental origin of fat: tracking obesity to its source	S Gesta	2007	Cell
glypican 3	BMP4	Developmental origin of fat: tracking obesity to its source	S Gesta	2007	Cell
GNB3	G alpha I2	Worldwide Ethnic Distribution of the G Protein b3 Subunit825T Allele and Its Association with Obesity in Caucasian, Chinese, and Black African Individuals	J Am Soc Nephrol	1999	J Am Soc Nephrol
GPA2,GPB5	TSHR	Resistance to diet-induced obesity in mice globally overexpressing OGH/GPB5	LE Macdonald	2004	PNAS
GPB5,GPA2	GPA2,GPB5	Resistance to diet-induced obesity in mice globally overexpressing OGH/GPB5	LE Macdonald	2004	PNAS
GPCR,hormones	GalphaS	Targets for TNF-α-induced lipolysis in human adipocytes	Mikael Rydén	2004	Biochemical and Biophysical Research Communications
GPD1	insulin	GRB14, GPD1, and GDF8 as potential network collaborators in weight loss-induced improvements in insulin action in human skeletal muscle	JJ Park	2003	Physiol Genomics
GPD1	AKT	GRB14, GPD1, and GDF8 as potential network collaborators in weight loss-induced improvements in insulin action in human skeletal muscle	JJ Park	2003	Physiol Genomics
GPD1	IGF1	GRB14, GPD1, and GDF8 as potential network collaborators in weight loss-induced improvements in insulin action in human skeletal muscle	JJ Park	2003	Physiol Genomics
GPD1	PPAR GAMMA	GRB14, GPD1, and GDF8 as potential network collaborators in weight loss-induced improvements in insulin action in human skeletal muscle	JJ Park	2003	Physiol Genomics
GPR109A	ADIPOQ	Niacin stimulates adiponectin secretion through the GPR109A receptor	EP Plaisance	2009	Am J Physiol Endocrinol Metab
GPR120	Glucagon	Free fatty acids regulate gut incretin glucagon-like peptide-1 ...	Akira Hirasawa1, 2, 3, Keiko Tsumaya1, Takeo Awaji4, Susumu Katsuma5, Tetsuya Adachi5, Masateru Yamada1, Yukihiko Sugimoto6, Shunichi Miyazaki4 & Gozoh Tsujimoto	2004	Nature Medicine
GPR40	Beta2	Regulation of the gene encoding GPR40, a fatty acid receptor expressed selectively in pancreatic β cells	R Bartoov-Shifman,	2007	THE JOURNAL OF BIOLOGICAL CHEMISTRY
GPR40	PDX1	Regulation of the gene encoding GPR40, a fatty acid receptor expressed selectively in pancreatic β cells	R Bartoov-Shifman,	2007	THE JOURNAL OF BIOLOGICAL CHEMISTRY
GRB14	insulin	GRB14, GPD1, and GDF8 as potential network collaborators in weight loss-induced improvements in insulin action in human skeletal muscle	JJ Park	2003	Physiol Genomics
GRB14	AKT	GRB14, GPD1, and GDF8 as potential network collaborators in weight loss-induced improvements in insulin action in human skeletal muscle	JJ Park	2003	Physiol Genomics
GRB14	IGF1	GRB14, GPD1, and GDF8 as potential network collaborators in weight loss-induced improvements in insulin action in human skeletal muscle	JJ Park	2003	Physiol Genomics
GRB14	PPAR GAMMA	GRB14, GPD1, and GDF8 as potential network collaborators in weight loss-induced improvements in insulin action in human skeletal muscle	JJ Park	2003	Physiol Genomics
GRB14	TNF alpha	GRB14, GPD1, and GDF8 as potential network collaborators in weight loss-induced improvements in insulin action in human skeletal muscle	JJ Park	2003	Physiol Genomics
GSK3	CTNNB1	Regulation of Wnt Signaling during Adipogenesis*	CN Bennett	2002	J Biol Chem
GTP	ALHA ADENYLY CYCLASE	Regulation of leptin production: a dominant role for the sympatheti	P Trayhurn	1998	Proceedings of the Nutrition Society
GTP	BH4	Regulation of leptin production: a dominant role for the sympatheti	P Trayhurn	1998	Proceedings of the Nutrition Society
guanidenoacetate	creatine	… guanidino compound levels, disturbed body weight homeostasis and impaired fertility in a mouse model of guanidinoacetate N-methyltransferase (GAMT) deficiency	A Schmidt,	2004	Human Molecular Genetics,
H1-R's	LEP	Involvement of hypothalamic histamine H1 receptor in the regulation of feeding rhythm and obesity	T Masaki	2004	Diabetes
H6PD	NADPH	Relationship of 11β-hydroxysteroid dehydrogenase type 1 and hexose-6-phosphate dehydrogenase gene polymorphisms with metabolic syndrome and type 2 …	SS Moon,	2011	Endocr J.
Hap1	gaba A	] Hypothalamic huntingtin-associated protein 1 as a mediator of feeding behavior	G Sheng	2006	Nature medicine
HB-EGF	IGF1	Role of meltrin α (ADAM12) in obesity induced by high-fat diet	M Masaki	2005	Endocrinology
HCRT	OX1R	Orexin/hypocretin system: obesity, narcolepsy and beyond	Ernest H. Kwok	2002	Drug News Perspect
HCRT	OX2R	Orexin/hypocretin system: obesity, narcolepsy and beyond	Ernest H. Kwok	2002	Drug News Perspect
HDC	histamine	Involvement of hypothalamic histamine H1 receptor in the regulation of feeding rhythm and obesity	T Masaki	2004	Diabetes
HDL	HSD11B1/HDL	Lipid metabolic enzymes: emerging drug targets for the treatment	Shi Y	2004	Nat Rev Drug Discov.
HDL	CD36	CD36: a class B scavenger receptor involved in angiogenesis, atherosclerosis, inflammation, and lipid metabolism	Maria Febbraio	2001	J Clin Invest
HDL,PON1	PON1-HDL	Decreased Obesity and Atherosclerosis in Human Paraoxonase 3 Transgenic Mice	Diana M. Shih	2007	Circulation.
HDL,PON3	PON3-HDL	Decreased Obesity and Atherosclerosis in Human Paraoxonase 3 Transgenic Mice	Diana M. Shih	2007	Circulation.
HFF4a	PCK2	Role of meltrin α (ADAM12) in obesity induced by high-fat diet	M Masaki	2005	Endocrinology
histamine	H1-R's	Involvement of hypothalamic histamine H1 receptor in the regulation of feeding rhythm and obesity	T Masaki	2004	Diabetes
HNF1B	PDX1	Role of Foxa-2 in adipocyte metabolism and differentiation	Christian Wolfrum	2003	J Clin Invest.
HNF3B	HNF1B	Role of Foxa-2 in adipocyte metabolism and differentiation	Christian Wolfrum	2003	J Clin Invest.
HNF3B	HNF4A	Role of Foxa-2 in adipocyte metabolism and differentiation	Christian Wolfrum	2003	J Clin Invest.
HNF3B	HNF1A	Role of Foxa-2 in adipocyte metabolism and differentiation	Christian Wolfrum	2003	J Clin Invest.
HNF3B	PDX1	Role of Foxa-2 in adipocyte metabolism and differentiation	Christian Wolfrum	2003	J Clin Invest.
HNF3B	HNF3A	Role of Foxa-2 in adipocyte metabolism and differentiation	Christian Wolfrum	2003	J Clin Invest.
HNF3B	FOXA2/HNF3B	Role of Foxa-2 in adipocyte metabolism and differentiation	Christian Wolfrum	2003	J Clin Invest.
hormones,GPR	GPCR-hormones	The Genetic Basis of Plasma Variation in Adiponectin,a Global Endophenotype for Obesity and the metabolic syndrome	ANTHONY G. COMUZZIE	2001	J Clin Endocrinol Metab
HSD11B1/HDL	ADIPOQ	Lipid metabolic enzymes: emerging drug targets for the treatment of obesity	Yuguang Shi* and Paul Burn*‡	2004	Nature Reviews Drug Discovery
HSD11B1/HDL	GLUCOCORTICOIDS	Lipid metabolic enzymes: emerging drug targets for the treatment of obesity	Yuguang Shi* and Paul Burn*‡	2004	Nature Reviews Drug Discovery
HSD3B1	DHT	A Genome-Wide Scan for Abdominal Fat Assessed by Computed Tomography in the Québec Family Study	Louis Pérusse1	2010	Diabetes
HSD3B1	Testosterone	A Genome-Wide Scan for Abdominal Fat Assessed by Computed Tomography in the Québec Family Study	Louis Pérusse1	2010	Diabetes
HSD3B1	estrogen	A Genome-Wide Scan for Abdominal Fat Assessed by Computed Tomography in the Québec Family Study	Louis Pérusse1	2010	Diabetes
HSL	TRIACYLGLYCEROL	Targets for TNF-α-induced lipolysis in human adipocytes	Mikael Rydén	2004	Biochemical and Biophysical Research Communications
HSP70	Enpp1	The role of HSP70 on ENPP1 expression and insulin-receptor activation	J Mol Med	2008	J Mol Med
HTR1B	SEROTONIN	Epilepsy and Obesity in Serotonin 5-HT2C Receptor Mutant Mice	Heisler et.al	1998	Circulation Research
HTR2A	SEROTONIN	Epilepsy and Obesity in Serotonin 5-HT2C Receptor Mutant Mice	Heisler et.al	1998	Circulation Research
HTR2C	SEROTONIN	Epilepsy and Obesity in Serotonin 5-HT2C Receptor Mutant Mice	Heisler et.al	1998	Circulation Research
HTR6	BBSome bbs1,2,4,5,7,8,9	Leptin resistance contributes to obesity and hypertension in mouse models of Bardet-Biedl syndrome	Kamal Rahmouni	2008	J Clin Invest.
HTT	Hap1	] Hypothalamic huntingtin-associated protein 1 as a mediator of feeding behavior	G Sheng	2006	Nature medicine
ICAM1	APOA4	Diet-induced obesity and hepatic gene expression alterations in C57BL/6J and ICAM-1-deficient mice	FM Gregoire	2002	Am J Physiol Endocrinol Metab
ICAM1	Adipsin	Diet-induced obesity and hepatic gene expression alterations in C57BL/6J and ICAM-1-deficient mice	FM Gregoire	2002	Am J Physiol Endocrinol Metab
IDE	insulin	Insulin-Degrading Enzyme as a Downstream Target of Insulin Receptor Signaling Cascade: Implications for Alzheimer’s Disease Intervention	Lixia Zhao	2004	The Journal of Neuroscience,
IDL	LDL	Lipid metabolic enzymes: emerging drug targets for the treatment of obesity	Yuguang Shi* and Paul Burn*‡	2004	Nature Reviews Drug Discovery
IDL	cholesterol	Lipid metabolic enzymes: emerging drug targets for the treatment of obesity	Yuguang Shi* and Paul Burn*‡	2004	Nature Reviews Drug Discovery
IDL	HDL	Lipid metabolic enzymes: emerging drug targets for the treatment of obesity	Yuguang Shi* and Paul Burn*‡	2004	Nature Reviews Drug Discovery
IDPC	NADPH	Cytosolic NADP+-dependent isocitrate dehydrogenase plays a key role in lipid metabolism	HJ Koh	2004	THE JOURNAL OF BIOLOGICAL CHEMISTRY
IGF1	SELADAN1/DHCR24	Intermittent high glucose concentrations reduce neuronal precursor survival by altering the IGF system: the involvement of the neuroprotective factor DHCR24 (Seladin …	S Giannini	2008	Journal of Endocrinology
IGF1 receptor	AKT2	Severe diabetes, age-dependent loss of adipose tissue, and mild growth deficiency in mice lacking Akt2/PKBbeta	RS Garofalo	2003	The Journal of Clinical Investigation
IGF1 receptor,IGF1	IGF1-IGF1 receptor	Irs-2 coordinates Igf-1 receptor-mediated beta-cell development and peripheral insulin signalling	DJ Withers	2009	Nat Genet
IGF1 receptor,IGF2	IGF2-IGF1 receptor	Irs-2 coordinates Igf-1 receptor-mediated beta-cell development and peripheral insulin signalling	DJ Withers	2009	Nat Genet
IGF1,IGF1 receptor	IRS2	Irs-2 coordinates Igf-1 receptor-mediated beta-cell development and peripheral insulin signalling	DJ Withers	2009	Nat Genet
IGF2,IGF1 receptor	IRS2	Irs-2 coordinates Igf-1 receptor-mediated beta-cell development and peripheral insulin signalling	DJ Withers	2009	Nat Genet
IGF2,Insulin receptor	IRS2	Irs-2 coordinates Igf-1 receptor-mediated beta-cell development and peripheral insulin signalling	DJ Withers	2009	Nat Genet
IGF2,insulin receptor	IGF2-Insulin receptor	Irs-2 coordinates Igf-1 receptor-mediated beta-cell development and peripheral insulin signalling	DJ Withers	2009	Nat Genet
IGFBP3	IGF1	Reprogramming the posttranslational code of SRC-3 confers a switch in mammalian systems biology	Brian Yorka	2010	PNAS
IGFBP6	IGF2	Visceral adiposity, insulin resistance and cancer risk	CL Donohoe	2011	Diabetology & Metabolic Syndrome
IL6	LPL	Adipose tissue tumor necrosis factor and interleukin-6 expression in human obesity and insulin resistance	Lixia Zhao	2001	Am J Physiol Endocrinol Metab
IL6	IL6R	Variants in the interleukin 6 receptor gene are associated with obesity in Pima Indians	JK Wolford	2003	Molecular Genetics and Metabolism
IL6	ORM	Regulation of IL-6-signaling and inflammatory response–Role of insulin, FOXO1 and PKCδ	E Wallerstedt	2010	ISBN 978-91-628-8040-8
IL6	PAI1	Regulation of IL-6-signaling and inflammatory response–Role of insulin, FOXO1 and PKCδ	E Wallerstedt	2010	ISBN 978-91-628-8040-8
INSIG2	HMGCR	Regulation of Hepatic Insig-2 by the Farnesoid X Receptor	Melissa L. Hubbert	2007	Mol. Endocrinol.
insulin	UCP	Prevention of obesity in mice by antisense oligonucleotide inhibitors of stearoyl-CoA desaturase–1	Guoqiang Jiang	2005	J. Clin. Invest.
insulin	GYS1	Effects of Insulin Infusion on Human Skeletal Muscle Pyruvate Dehydrogenase, Phosphofructokinase, and Glycogen Synthase	J. Clin. Invest.	1987	J. Clin. Invest.
insulin	MIF	Regulation of Macrophage Migration Inhibitory Factor (MIF) Expression by Glucose and Insulin in Adipocytes In Vitro	Shinji Sakaue	1999	Molecular Medicine
insulin	FOXC2	Insulin and TNFα induce expression of the forkhead transcription factor gene Foxc2 in 3T3-L1 adipocytes via PI3K and ERK 1/2-dependent pathways	LM Grønning	2002	Molecular Endocrinology
insulin	MCP1	Monocyte chemoattractant protein 1 in obesity and insulin resistance	Peter Sartipy and David J. Loskutoff	2003	PNAS
insulin	ADIPOQ	Prevention of obesity in mice by antisense oligonucleotide inhibitors of stearoyl-CoA desaturase–1	Guoqiang Jiang	2005	J. Clin. Invest.
insulin	AKT2	Severe diabetes, age-dependent loss of adipose tissue, and mild growth deficiency in mice lacking Akt2/PKBbeta	RS Garofalo	2003	The Journal of Clinical Investigation
insulin	APOA5	APOA5 gene variation modulates the effects of dietary fat intake on body mass index and obesity risk in the Framingham Heart Study	D Corella	2007	J Mol Med
insulin	AQP7	Influence of morbid obesity and insulin resistance on gene expression levels of AQP7 in visceral adipose tissue and AQP9 in liver	Victoria Catalán	2008	OBES SURG
insulin	CBL	Activation of the Cbl insulin signaling pathway in cardiac muscle; dysregulation in obesity and diabetes	Anisha Gupte	2006	Biochemical and Biophysical Research Communications
insulin	NPY	Studies of the Peptide YY and Neuropeptide Y2 Receptor Genes in Relation to Human Obesity and Obesity-Related Traits	Chiao-Chien Connie Hung	2004	Diabetes
insulin	GAL	Brain peptides and obesity: pharmacologic treatment.	SF Leibowitz	1995	Obesity
insulin	Hap1	] Hypothalamic huntingtin-associated protein 1 as a mediator of feeding behavior	G Sheng	2006	Nature medicine
insulin	C/EBP BETA	New role of bone morphogenetic protein 7 in brown adipogenesis and energy expenditure	Yu-Hua Tseng	2009	Nature.
insulin	C/EBP DELTA	New role of bone morphogenetic protein 7 in brown adipogenesis and energy expenditure	Yu-Hua Tseng	2009	Nature.
insulin	FTO	during type 2 diabetes, and its overexpression in myotubes alters insulin signaling,enhances lipogenesis and ROS production, and induces mitochondrial dysfunction	Ame´ lie Bravard,Etienne Lefai, Emmanuelle MeugnierSandra Pesenti Emmanuel Disse, Julien Vouillarmet,No¨el Peretti,Re´mi Rabasa-Lhoret, Martine Laville, Hubert Vidaland Jennifer Rieusset	2011	DIABETES
insulin receptor	IRS1	Common polymorphisms of calpain-10 are associated with abdominal obesity in subjects at high risk of type 2 diabetes	J Pihlajamäki	2006	Diabetologia
insulin receptor	IRS3	EPAS1 Promotes Adipose Differentiation in 3T3-L1 Cells*	Shigeki Shimba‡	2004	THE JOURNAL OF BIOLOGICAL CHEMISTRY
insulin receptor	insulin receptor-p	New Target Genes for the Peroxisome Proliferator-Activated Receptor-γ (PPARγ) Antitumour Activity: Perspectives from the Insulin Receptor	Daniela P. Foti	2009	PPAR Research
insulin receptor	IRS2	Irs-2 coordinates Igf-1 receptor-mediated beta-cell development and peripheral insulin signalling	DJ Withers	1999	Nat Genet
insulin receptor	kv1.3	A new variant in the human Kv1. 3 gene is associated with low insulin sensitivity and impaired glucose tolerance	O Tschritter	2002	The Journal of Clinical Endocrinology & Metabolism
gIR	rIR	New Target Genes for the Peroxisome Proliferator-Activated Receptor-γ (PPARγ) Antitumour Activity: Perspectives from the Insulin Receptor	Daniela P. Foti	2009	PPAR Research
rIR	insulin receptor	New Target Genes for the Peroxisome Proliferator-Activated Receptor-γ (PPARγ) Antitumour Activity: Perspectives from the Insulin Receptor	Daniela P. Foti	2009	PPAR Research
IRS1	GLUT4	Effects of statins on the adipocyte maturation and expression of glucose transporter 4 (SLC2A4): implications	M. Nakata	2006	Diabetologia
IRS2	PI3K	Irs-2 coordinates Igf-1 receptor-mediated beta-cell development and peripheral insulin signalling	DJ Withers	1999	Nat Genet
ISL1	Proglucagon	… candidate gene analysis of Lim domain homeobox gene (Isl-1) on chromosome 5q11-q13 in a French morbidly obese population suggests indication for association …	M Barat-Houari	2002	Diabetes
JAK/STAT	PAI1	Inflammatory Cytokines Interleukin-6 and Oncostatin M Induce Plasminogen Activator Inhibitor-1 in Human Adipose Tissue	G. Rega	2005	Circulation.
JAK2	lep-ob-rb-jak2-socs-stat5-stat1-stat3	Intracellular signalling pathways activated by leptin	G Frühbeck	2006	Biochem. J.
JIP1	JNK/MAPK8	An essential role of the JIP1 scaffold protein for JNK activation in adipose tissue	A Jaeschke	2004	Genes Dev.
JNK/MAPK8	IRS1	An essential role of the JIP1 scaffold protein for JNK activation in adipose tissue	A Jaeschke	2004	Genes Dev.
KLF15	HSD17B5	Activation of liver X receptor improves glucose tolerance through coordinate regulation of glucose metabolism in liver and adipose tissue	Laffitte et al.	2002	PNAS
KLF15	AceCS2	Activation of liver X receptor improves glucose tolerance through coordinate regulation of glucose metabolism in liver and adipose tissue	Laffitte et al.	2002	PNAS
KLF15	GLUT4	Activation of liver X receptor improves glucose tolerance through coordinate regulation of glucose metabolism in liver and adipose tissue	Laffitte et al.	2002	PNAS
KLF15	ADM	Activation of liver X receptor improves glucose tolerance through coordinate regulation of glucose metabolism in liver and adipose tissue	Laffitte et al.	2002	PNAS
KLF2	PREF1	Role of Adipose Tissue as an Inflammatory Organ in Human Diseases	A. Schäffler	2006	Endocrine Reviews
KLF2	PPAR gamma 2	Role of Adipose Tissue as an Inflammatory Organ in Human Diseases	A. Schäffler	2006	Endocrine Reviews
KLF5	PPAR GAMMA	Role of Adipose Tissue as an Inflammatory Organ in Human Diseases	A. Schäffler	2006	Endocrine Reviews
KLF5	PPAR gamma 2	Role of Adipose Tissue as an Inflammatory Organ in Human Diseases	A. Schäffler	2006	Endocrine Reviews
KLF6	PREF1	New role of bone morphogenetic protein 7 in brown adipogenesis and energy expenditure	Yu-Hua Tseng	2009	Nature.
KLF7	FABP4	New role of bone morphogenetic protein 7 in brown adipogenesis and energy expenditure	Yu-Hua Tseng	2009	Nature.
KLF7	Sulfonyl urea receptor 1	New role of bone morphogenetic protein 7 in brown adipogenesis and energy expenditure	Yu-Hua Tseng	2009	Nature.
KLF7	C/EBP ALPHA	New role of bone morphogenetic protein 7 in brown adipogenesis and energy expenditure	Yu-Hua Tseng	2009	Nature.
KLF7	PPAR GAMMA	New role of bone morphogenetic protein 7 in brown adipogenesis and energy expenditure	Yu-Hua Tseng	2009	Nature.
KLF7	GLUT2	New role of bone morphogenetic protein 7 in brown adipogenesis and energy expenditure	Yu-Hua Tseng	2009	Nature.
KLF7	ADIPOQ	New role of bone morphogenetic protein 7 in brown adipogenesis and energy expenditure	Yu-Hua Tseng	2009	Nature.
KLF7	LEP	New role of bone morphogenetic protein 7 in brown adipogenesis and energy expenditure	Yu-Hua Tseng	2009	Nature.
KLF7	LEP	New role of bone morphogenetic protein 7 in brown adipogenesis and energy expenditure	Yu-Hua Tseng	2009	Nature.
KLF7	IL6	New role of bone morphogenetic protein 7 in brown adipogenesis and energy expenditure	Yu-Hua Tseng	2009	Nature.
KLF7	ADN	New role of bone morphogenetic protein 7 in brown adipogenesis and energy expenditure	Yu-Hua Tseng	2009	Nature.
lanosterol	cholesterol	Lipid metabolic enzymes: emerging drug targets for the treatment of obesity	Yuguang Shi* and Paul Burn*‡	2004	Nature Reviews Drug Discovery
LCFA	GPR40	Regulation of the gene encoding GPR40, a fatty acid receptor expressed selectively in pancreatic β cells	R Bartoov-Shifman,	2007	THE JOURNAL OF BIOLOGICAL CHEMISTRY
LDL	cholesterol	Lysosomal acid lipase-deficient mice: depletion of white and brown fat, severe hepatosplenomegaly, and shortened life span	H Du	2001	J.Lipid Res.
LDL	tyrosine hydroxylase	Regulation of leptin production: a dominant role for the sympathetic nervous system?	P Trayhum	1998	Proceedings of the Nutrition Society
gLEP	rLEP	Abnormal splicing of the leptin receptor in diabetic mice	GWO-HWA LEE*†, R. PROENCA*†, J. M. MONTEZ†, K. M. CARROLL†, J. G. DARVISHZADEH†, J. I. LEE* & J. M. FRIEDMAN*†	2011	NATURE
rLEP	LEP	Abnormal splicing of the leptin receptor in diabetic mice	GWO-HWA LEE*†, R. PROENCA*†, J. M. MONTEZ†, K. M. CARROLL†, J. G. DARVISHZADEH†, J. I. LEE* & J. M. FRIEDMAN*†	2011	NATURE
LEP	crtc1	Ghrelin-induced food intake is mediated via the orexin pathway	K Toshinai	2003	Endocrinology
LEP	Urocortin	Unexpected amplification of leptin-induced Stat3 signaling by urocortin: implications for obesity	Weihong Pan	2007	Journal of Molecular Neuroscience
LEP	FSH	Role of obesity and leptin in the pubertal process and pubertal growth—a review	S Shalitin	2003	International Journal of Obesity
LEP	REN	The renin-angiotensin system and natriuretic peptides in obesity-associated hypertension	S Engeli	2001	Journal of Molecular Medicine
LEP	PI3K	Intracellular signalling pathways activated by leptin	G Frühbeck	2006	Biochem. J.
LEP	ACC2	Modulation of fatty acid metabolism as a potential approach to the treatment of obesity and the metabolic syndrome	J Kusunoki	2006	Endocrine
LEP	AMPK	Modulation of fatty acid metabolism as a potential approach to the treatment of obesity and the metabolic syndrome	J Kusunoki	2006	Endocrine
LEP	PON1,HDL	Decreased Obesity and Atherosclerosis in Human Paraoxonase 3 Transgenic Mice	Diana M. Shih	2007	Circulation
LEP	Aromatase	Sex and Body Mass Index Specific Regulation of Blood Pressure by CYP19A1 Gene Variants	Reposo Ramirez-Lorca	2007	Hypertension
LEP	CISD1	Hepatic gene expression profiling reveals key pathways involved in leptin-mediated weight loss in ob/ob mice	Ashok Sharma	2010	PLoS ONE
LEP	P27	Leptin-regulated gene expression in MCF-7 breast cancer cells: mechanistic insights into leptin-regulated mammary tumor growth and progression	CN Perera	2008	Journal of Endocrinology
LEP	P21	Cyclin-dependent Kinase Inhibitor, p21WAF1/CIP1, Is Involved in Adipocyte Differentiation and Hypertrophy, Linking to Obesity, and Insulin Resistance	Noriyuki Inoue	2008	The Journal of Biological Chemistry,
LEP	ADN	Complement-mediated Adipocyte Lysis by Nephritic factor sera	Peter W. Mathieson	1993	J. Exp. Med.
lep,ob-rb,jak2,socs,stat5,stat1,stat3	SOCS	Intracellular signalling pathways activated by leptin	G Frühbeck	2006	Biochem. J.
SOCS	lep-ob-rb-jak2-socs-stat5-stat1-stat3	Intracellular signalling pathways activated by leptin	G Frühbeck	2006	Biochem. J.
lep-ob-rb-jak2-socs-stat5-stat1-stat3	HIF1alpha	Intracellular signalling pathways activated by leptin	G Frühbeck	2006	Biochem. J.
lep-ob-rb-jak2-socs-stat5-stat1-stat3	SHP2	Intracellular signalling pathways activated by leptin	G Frühbeck	2006	Biochem. J.
lep-ob-rb-jak2-socs-stat5-stat1-stat3	STAT3	Intracellular signalling pathways activated by leptin	G Frühbeck	2006	Biochem. J.
lep-ob-rb-jak2-socs-stat5-stat1-stat3	SHP2	Intracellular signalling pathways activated by leptin	G Frühbeck	2006	Biochem. J.
LH	LHR	Obesity in transgenic female mice with constitutively elevated luteinizing hormone secretion	JT Kero	2003	Am J Physiol Endocrinol Metab
LHB	LH	Obesity in transgenic female mice with constitutively elevated luteinizing hormone secretion	JT Kero	2003	Am J Physiol Endocrinol Metab
LHR	corticosterone	Inflammatory Cytokines Interleukin-6 and Oncostatin M Induce Plasminogen Activator Inhibitor-1 in Human Adipose Tissue	G. Rega	2005	Circulation.
LIF	PAI1	Inflammatory Cytokines Interleukin-6 and Oncostatin M Induce Plasminogen Activator Inhibitor-1 in Human Adipose Tissue	G. Rega	2005	Circulation.
LIP,C/EBP BETA	C/EBP BETA-LIP	Increased CUG Triplet Repeat-binding Protein-1 Predisposes to Impaired Adipogenesis with Aging	Iordanes Karagiannides	2006	THE JOURNAL OF BIOLOGICAL CHEMISTRY
LIPA	LDLR	Lysosomal acid lipase-deficient mice: depletion of white and brown fat, severe hepatosplenomegaly, and shortened life span	H Du	2001	J.Lipid Res.
LIPC	HDL	ApoA-II maintains HDL levels in part by inhibition of hepatic lipase: studies in apoA-II and hepatic lipase double knockout mice	Wei Weng	1999	Journal of Lipid Research
*LMNA	*lamin A,lamin C	Common Genomic Variation in LMNA Modulates Indexes of Obesity in Inuit	Robert A. Hegele	2001	J. Clin. Endocrinol. Metab
LMNA	SREBP1	Common Variation in the LMNA Gene (Encoding Lamin A/C) and Type 2 Diabetes: Association between I/D Polymorphism of Human LRPAP1 Gene and Body Mass Index in Korean General Population	Owen et al.	2009	Diabetes
LMNA	LEP	Common Genomic Variation in LMNA Modulates Indexes of Obesity in Inuit	Robert A. Hegele	2001	J. Clin. Endocrinol. Metab
LPIN1	TRIACYLGLYCEROL	Biochemistry, physiology, and genetics of GPAT, AGPAT, and lipin enzymes in triglyceride synthesis	Kazuharu Takeuchi	2009	Am J Physiol Endocrinol Metab
LPIN1	GLUT4	Lipin1 is a key factor for the maturation and maintenance of adipocytes in the regulatory network with CCAAT/enhancer-binding protein α and peroxisome proliferator-	YK Koh	2008	THE JOURNAL OF BIOLOGICAL CHEMISTRY
LPIN1	C/EBP ALPHA	Lipin1 is a key factor for the maturation and maintenance of adipocytes in the regulatory network with CCAAT/enhancer-binding protein α and peroxisome proliferator-	YK Koh	2008	THE JOURNAL OF BIOLOGICAL CHEMISTRY
LPIN1	PPAR GAMMA	Lipin1 is a key factor for the maturation and maintenance of adipocytes in the regulatory network with CCAAT/enhancer-binding protein α and peroxisome proliferator-	YK Koh	2008	THE JOURNAL OF BIOLOGICAL CHEMISTRY
LPIN1	PPAR alpha	Lipin1 is a key factor for the maturation and maintenance of adipocytes in the regulatory network with CCAAT/enhancer-binding protein α and peroxisome proliferator-	YK Koh	2008	THE JOURNAL OF BIOLOGICAL CHEMISTRY
LPIN2	GLUT4	Temporal and spatial regulation of the phosphatidate phosphatases lipin 1 and 2	N Grimsey	2008	THE JOURNAL OF BIOLOGICAL CHEMISTRY
LPIN2	C/EBP ALPHA	Temporal and spatial regulation of the phosphatidate phosphatases lipin 1 and 2	N Grimsey	2008	THE JOURNAL OF BIOLOGICAL CHEMISTRY
LPIN2	PPAR GAMMA	Temporal and spatial regulation of the phosphatidate phosphatases lipin 1 and 2	N Grimsey	2008	THE JOURNAL OF BIOLOGICAL CHEMISTRY
LPIN3	PPAR alpha	Biochemistry, physiology, and genetics of GPAT, AGPAT, and lipin enzymes in triglyceride synthesis	Kazuharu Takeuchi	2009	Am J Physiol Endocrinol Metab
LPL	LDL	Identification of Functional Prolactin (PRL) Receptor Gene Expression: PRL Inhibits Lipoprotein Lipase Activity in Human White Adipose Tissue	Charlotte Ling	2003	The Journal of Clinical Endocrinology & Metabolism
LPL	APOA5	APOA5 gene variation modulates the effects of dietary fat intake on body mass index and obesity risk in the Framingham Heart Study	D Corella	2007	J Mol Med
LPS	CD36	CD36: a class B scavenger receptor involved in angiogenesis, atherosclerosis, inflammation, and lipid metabolism	Maria Febbraio	2001	J Clin Invest
LRPAP1	HDL	Association between I/D Polymorphism of Human LRPAP1 Gene and Body Mass Index inKorean General Population	Byung Yong Kang	2003	Journal of Toxicology and Public Health
LRPAP1	APOA1	Association between I/D Polymorphism of Human LRPAP1 Gene and Body Mass Index inKorean General Population	Byung Yong Kang	2003	Journal of Toxicology and Public Health
LRPAP1	LRP1	Association between I/D Polymorphism of Human LRPAP1 Gene and Body Mass Index inKorean General Population	Byung Yong Kang	2003	Journal of Toxicology and Public Health
L-tyrosine	DOPA	Regulation of leptin production: a dominant role for the sympathetic nervous system?	P Trayhum	1998	Proceedings of the Nutrition Society
LXR	glucose6phosphatase	Activation of liver X receptor improves glucose tolerance through coordinate regulation of glucose metabolism in liver and adipose tissue	Laffitte et al.	2002	PNAS
LXR	PCK2	Activation of liver X receptor improves glucose tolerance through coordinate regulation of glucose metabolism in liver and adipose tissue	Laffitte et al.	2002	PNAS
LXR	PGC-1	Activation of liver X receptor improves glucose tolerance through coordinate regulation of glucose metabolism in liver and adipose tissue	Laffitte et al.	2002	PNAS
LXR alpha	SREBP1C	Microarray Analyses during Adipogenesis: Understanding the Effects	ROSS ET AL.	2003	MOLECULAR AND CELLULAR BIOLOGY
LXR alpha	PPAR GAMMA	Microarray Analyses during Adipogenesis: Understanding the Effects	ROSS ET AL.	2003	MOLECULAR AND CELLULAR BIOLOGY
Malonyl CoA	Saturated Fatty Acyl CoAs	Modulation of fatty acid metabolism as a potential approach to the treatment of obesity and the metabolic syndrome	J Kusunoki	2006	Endocrine
Malonyl CoA	CPT	Modulation of fatty acid metabolism as a potential approach to the treatment of obesity and the metabolic syndrome	J Kusunoki	2006	Endocrine
MAOA	SEROTONIN	Obesity is Associated with Genetic Variants That Alter Dopamine Availability	A. C. Need et al.	2005	Annals of Human Genetics
MAOA	NOREPINEPHRINE,NH2	Obesity is Associated with Genetic Variants That Alter Dopamine Availability	A. C. Need et al.	2005	Annals of Human Genetics
MAOA	DOPAMINE	Obesity is Associated with Genetic Variants That Alter Dopamine Availability	A. C. Need et al.	2005	Annals of Human Genetics
MAPK	c-FOS	Intracellular signalling pathways activated by leptin	G Frühbeck	2006	Biochem. J.
ERK1/2-MAPK	EGR1-MAPK	Intracellular signalling pathways activated by leptin	G Frühbeck	2006	Biochem. J.
ERK1/2-MAPK	c-FOS-MAPK	Intracellular signalling pathways activated by leptin	G Frühbeck	2006	Biochem. J.
gMAPK	rMAPK	Acylation-stimulating Protein (ASP) Deficiency Induces Obesity Resistance and Increased Energy Expenditure in ob/obMice	Z Xia	2002	THE JOURNAL OF BIOLOGICAL CHEMISTRY
rMAPK	MAPK	Acylation-stimulating Protein (ASP) Deficiency Induces Obesity Resistance and Increased Energy Expenditure in ob/obMice	Z Xia	2002	THE JOURNAL OF BIOLOGICAL CHEMISTRY
ERK1/2-MAPK	PPAR gamma	Intracellular signalling pathways activated by leptin	G Frühbeck	2006	Biochem. J.
RAF-MAPK	p38	Angiopoietin‐like proteins: emerging targets for treatment of obesity and related metabolic diseases	Tsuyoshi Kadomatsu,	2010	The FEBS journal
MC5R	Ca2+	Linkage and Association Studies between the Melanocortin Receptors 4 and 5 Genes and Obesity-Related Phenotypes in the Quebec Family Study Yvon	Y. C. Chagnon et al.:	1997	Molecular Medicine
MCH,MCHR1	MCH-MCHR1	Targeted disruption of the melanin-concentrating hormone receptor-1 results in hyperphagia and resistance to diet-induced obesity	Y Chen	2002	Endocrinology
MCHR1	BBSome bbs1,2,4,5,7,8,9	Leptin resistance contributes to obesity and hypertension in mouse models of Bardet-Biedl syndrome	Kamal Rahmouni	2008	J Clin Invest.
MCP1	LPL	Monocyte chemoattractant protein 1 in obesity and insulin resistance	Peter Sartipy and David J. Loskutoff	2003	PNAS
MCP1	WDTC1,HDAC3,histone75	Adipose Is a Conserved Dosage-Sensitive Antiobesity Gene	Suh JM	2007	Cell Metab
MeCP2	BDNF	Deletion of Mecp2 in Sim1-expressing neurons reveals a critical role for MeCP2 in feeding behavior, aggression, and the response to stress	SL Fyffe	2008	Neuron
MeCP2,ATP10a	MeCP2-ATP10a	Deletion of Mecp2 in Sim1-expressing neurons reveals a critical role for MeCP2 in feeding behavior, aggression, and the response to stress	SL Fyffe	2008	Neuron
MEF2A	ERR gamma	Minireview: Obesity and LipOdystrophy_Where Do the Circles Intersect?	Farid F. Chehab	2008	Endocrinology
MEF2A	PGC 1 ALPHA	Minireview: Obesity and LipOdystrophy_Where Do the Circles Intersect?	Farid F. Chehab	2008	Endocrinology
MEF2A	GLUT4	Minireview: Obesity and LipOdystrophy_Where Do the Circles Intersect?	Farid F. Chehab	2008	Endocrinology
MEF2C	PGC 1 ALPHA	Minireview: Obesity and LipOdystrophy_Where Do the Circles Intersect?	Farid F. Chehab	2008	Endocrinology
MEF2D	PGC 1 ALPHA	The AMP-Activated Protein Kinase: Role in Regulation of Skeletal Muscle Metabolism and Insulin Sensitivity	Gregory R. Steinberg* and Sebastian Beck Jørgensen	2007	Medicinal Chemistry
MEF2D	GLUT4	The AMP-Activated Protein Kinase: Role in Regulation of Skeletal Muscle Metabolism and Insulin Sensitivity	Gregory R. Steinberg* and Sebastian Beck Jørgensen	2007	Medicinal Chemistry
mevalonate	squalene	Lipid metabolic enzymes: emerging drug targets for the treatment of obesity	Yuguang Shi* and Paul Burn*‡	2004	Nature Reviews Drug Discovery
mGlu5	DOPAMINE	Metabotropic glutamate receptor mGlu5 is a mediator of appetite and energy balance in rats and mice	MJ Bradbury	2005	THE JOURNAL OF PHARMACOLOGY AND EXPERIMENTAL THERAPEUTICS
mGPDH	insulin	Regulation of insulin secretion: role of mitochondrial signalling	S Jitrapakdee	2010	Diabetologia
MIF	TNF alpha	Regulation of Macrophage Migration Inhibitory Factor (MIF) Expression by Glucose and Insulin in Adipocytes In Vitro	Shinji Sakaue	1999	Molecular Medicine
MIR103	GLUT4	Role of microRNAs in obesity and the metabolic syndrome	H. M. Heneghan	2010	Obesity
MIR103	PPAR gamma 2	Role of microRNAs in obesity and the metabolic syndrome	H. M. Heneghan	2010	Obesity
MIR103	GOS2	Role of microRNAs in obesity and the metabolic syndrome	H. M. Heneghan	2010	Obesity
MIR103	FABP4	Role of microRNAs in obesity and the metabolic syndrome	H. M. Heneghan	2010	Obesity
MIR103	ADIPOQ	Role of microRNAs in obesity and the metabolic syndrome	H. M. Heneghan	2010	Obesity
MIR132	CREB1	Role of microRNAs in obesity and the metabolic syndrome	H. M. Heneghan	2010	Obesity
MIR-30A-5P	BDNF	Role of microRNAs in obesity and the metabolic syndrome	H. M. Heneghan	2010	Obesity
mROS	DDIT3	Chop-deficient Mice Showed Increased Adiposity But No Glucose Intolerance	y.ariyama	2007	Obesity
MT1	free fatty acid	Metallothionein gene expression and secretion in white adipose tissue	P Trayhurn	2000	Am J Physiol Regulatory Integrative Comp Physiol
mTOR	PGC-1	Inhibition of insulin signaling and adipogenesis by rapamycin: effect on phosphorylation of p70 S6 kinase vs eIF4E-BP1	D El-Chaar	2004	International journal of obesity
mTOR	RPS6KB1	Inhibition of insulin signaling and adipogenesis by rapamycin: effect on phosphorylation of p70 S6 kinase vs eIF4E-BP1	D El-Chaar	2004	International journal of obesity
mTOR	EIF4EBP1	Inhibition of insulin signaling and adipogenesis by rapamycin: effect on phosphorylation of p70 S6 kinase vs eIF4E-BP1	D El-Chaar	2004	International journal of obesity
Na+ K+ ATPase,CHIF	CHIF-Na+ K+ ATPase	Generation and phenotypic analysis of CHIF knockout mice	R Aizman	2002	Am J Physiol Renal Physiol
N-Acetyl aspartic acid	acetate,aspartate	Upregulation of aspartoacylase activity in the duodenum of obesity induced diabetes mouse: implications on diabetic neuropathy.	S Surendran	2006	Biochemical and Biophysical Research Communications
NCB5OR	NADPH	Absence of a reductase, NCB5OR, causes insulin-deficient diabetes	J Xie	2004	PNAS
NCOA1	FABP7	Smad4/DPC4 and Smad3 Mediate Transforming Growth Factor-b (TGF-b) Signaling through Direct Binding to a Novel TGF-b-responsive Element in the Human Plasminogen Activator	Chao-Zhong Song‡§	1998	J Biol Chem
NCOA3	IGFBP3	Reprogramming the posttranslational code of SRC-3 confers a switch in mammalian systems biology	Brian Yorka	2010	PNAS
NCOA3	HER2	Reprogramming the posttranslational code of SRC-3 confers a switch in mammalian systems biology	Brian Yorka	2010	PNAS
NCOA3	NKalphaB	Reprogramming the posttranslational code of SRC-3 confers a switch in mammalian systems biology	Brian Yorka	2010	PNAS
NCOA3	C/EBP BETA	Reprogramming the posttranslational code of SRC-3 confers a switch in mammalian systems biology	Brian Yorka	2010	PNAS
NCOA3	E2F1	Reprogramming the posttranslational code of SRC-3 confers a switch in mammalian systems biology	Brian Yorka	2010	PNAS
NCOR	Rev-erb alpha	The Nuclear Receptor Corepressors NCoR and SMRT Decrease Peroxisome Proliferator-activated Receptor _ Transcriptional Activity and Repress 3T3-L1 Adipogenesis	Christine Yu	2005	THE JOURNAL OF BIOLOGICAL CHEMISTRY
NCOR	PPAR GAMMA	The Nuclear Receptor Corepressors NCoR and SMRT Decrease Peroxisome Proliferator-activated Receptor _ Transcriptional Activity and Repress 3T3-L1 Adipogenesis	Christine Yu	2005	THE JOURNAL OF BIOLOGICAL CHEMISTRY
NCOR2	PPAR GAMMA	The Nuclear Receptor Corepressors NCoR and SMRT Decrease Peroxisome Proliferator-activated Receptor _ Transcriptional Activity and Repress 3T3-L1 Adipogenesis	Christine Yu	2005	THE JOURNAL OF BIOLOGICAL CHEMISTRY
NDN	NECDIN	Genetic factors for human obesity	S. Ichihara	2008	Cellular and Molecular Life Sciences
NECDIN	FABP4	New role of bone morphogenetic protein 7 in brown adipogenesis and energy expenditure	Yu-Hua Tseng	2009	Nature.
NECDIN	C/EBP BETA	Systematic screening for mutations in the human necdin gene (NDN): identification of two naturally occurring polymorphisms and association analysis in body weight …	F Oeffner,	2001	International journal of obesity
NECDIN	C/EBP DELTA	Systematic screening for mutations in the human necdin gene (NDN): identification of two naturally occurring polymorphisms and association analysis in body weight …	F Oeffner,	2001	International journal of obesity
NECDIN	C/EBP ALPHA	New role of bone morphogenetic protein 7 in brown adipogenesis and energy expenditure	Yu-Hua Tseng	2009	Nature.
NECDIN	PPAR GAMMA	New role of bone morphogenetic protein 7 in brown adipogenesis and energy expenditure	Yu-Hua Tseng	2009	Nature.
neuropeptide B & W	GPR7	Targeted disruption of GPR7, the endogenous receptor for neuropeptides B and W, leads to metabolic defects and adult-onset obesity	M Ishii	2003	PNAS
NF-kappa B	vcam1	Targets for TNF-α-induced lipolysis in human adipocytes	Mikael Rydén	2004	Biochemical and Biophysical Research Communications
NF-kappa B	ICAM1	Targets for TNF-α-induced lipolysis in human adipocytes	Mikael Rydén	2004	Biochemical and Biophysical Research Communications
NF-kappa B	E-selectin	Targets for TNF-α-induced lipolysis in human adipocytes	Mikael Rydén	2004	Biochemical and Biophysical Research Communications
NHLH2	TRH	Expression of the hypothalamic transcription factor Nhlh2 is dependent on energy availability	K. R. Vella,A. S. Burnside,K. M. Brennan,D. J. Good	2007	Journal of Neuroendocrinology
niacin	GPR109A	Niacin stimulates adiponectin secretion through the GPR109A receptor	EP Plaisance	2009	Am J Physiol Endocrinol Metab
NMB	NMBR	Impaired serum thyrotropin response to hypothyroidism in mice with disruption of neuromedin B receptor	KJ Oliveira	2008	Regulatory peptides
NMBR	TSH	Impaired serum thyrotropin response to hypothyroidism in mice with disruption of neuromedin B receptor	KJ Oliveira	2008	Regulatory peptides
NOREPINEPHRINE	ADRA2A	The role of serotonin in eating disorders	Leibowitz SF.	1990	Drugs
NOREPINEPHRINE	degraded	The role of serotonin in eating disorders	Leibowitz SF.	1990	Drugs
NOREPINEPHRINE	EPINEPHRINE	Increased Body Fat Mass and Suppression of Circulating Leptin Levels in Response to Hypersecretion of Epinephrine in Phenylethanolamine-NMethyltransferase (PNMT)-Overexpressing Micet	A. Böttner	2000	Endocrinology
NOS2A	NO	L-arginine metabolism in myeloid cells controls T-lymphocyte functions	V Bronte	2003	Trends in Immunology
NPY	PRLH	Origin of the prolactin-releasing hormone (PRLH) receptors: evidence of coevolution between PRLH and a redundant neuropeptide Y receptor during vertebrate …	MC Lagerstrom	2005	Genomics
NPY y2	NPY	Studies of the Peptide YY and Neuropeptide Y2 Receptor Genes in Relation to Human Obesity and Obesity-Related Traits	Chiao-Chien Connie Hung	2004	Diabetes
NPY y2	GABA	Studies of the Peptide YY and Neuropeptide Y2 Receptor Genes in Relation to Human Obesity and Obesity-Related Traits	Chiao-Chien Connie Hung	2004	Diabetes
NPY,y1 and y5 receptor	s1056	Studies of the Peptide YY and Neuropeptide Y2 Receptor Genes in Relation to Human Obesity and Obesity-Related Traits	Chiao-Chien Connie Hung	2004	Diabetes
NR0B2	CYP8B1	Role of small heterodimer partner in lipid homeostasis and its potential as a therapeutic target for obesity	Li Wang	2010	Pharmacological Reviews
NR0B2	CYP7A1	Role of small heterodimer partner in lipid homeostasis and its potential as a therapeutic target for obesity	Li Wang	2010	Pharmacological Reviews
NR1H2	insulin	Genetic variation within the NR1H2 gene encoding liver X receptor β associates with insulin secretion in subjects at increased risk for type 2 diabetes	C Ketterer	2011	Journal of Molecular Medicine
NR2F1	FABP7	Smad4/DPC4 and Smad3 Mediate Transforming Growth Factor-b (TGF-b) Signaling through Direct Binding to a Novel TGF-b-responsive Element in the Human Plasminogen Activator	Chao-Zhong Song‡§	1998	J Biol Chem
NRF2	NRF2	NRF2 Modulates Aryl Hydrocarbon Receptor Signaling:Influence on Adipogenesis_†	Soona Shin	2007	Molecular and Cellular Biology
NRIP1	ERR alpha	Transcriptional Control of Energy Homeostasis by the Estrogen-Related receptors	Vincent Giguère	2008	Endocrine Reviews
NRIP1	LXR	Transcriptional Control of Energy Homeostasis by the Estrogen-Related receptors	Vincent Giguère	2008	Endocrine Reviews
NRIP1	ERR gamma	Transcriptional Control of Energy Homeostasis by the Estrogen-Related receptors	Vincent Giguère	2008	Endocrine Reviews
NRIP1	UCP1	Transcriptional Control of Energy Homeostasis by the Estrogen-Related receptors	Vincent Giguère	2008	Endocrine Reviews
NRIP1	GLUT4	Transcriptional Control of Energy Homeostasis by the Estrogen-Related receptors	Vincent Giguère	2008	Endocrine Reviews
NROB2	HNF4A	Genetic Variation in the Small Heterodimer Partner Gene and Young-Onset Type 2 Diabetes, Obesity, and Birth Weight in U.K. Subjects	Simon M.S. Mitchell	2003	Diabetes
NROB2	NROB2	Role of small heterodimer partner in lipid homeostasis and its potential as a therapeutic target for obesity	Li Wang	2010	Pharmacological Reviews
NROB2	ADRB	Role of small heterodimer partner in lipid homeostasis and its potential as a therapeutic target for obesity	Li Wang	2010	Pharmacological Reviews
NRTN	GFR alpha2	Alimentary tract innervation deficits and dysfunction in mice lacking GDNF family receptor α2	Jari Rossi	2003	J Clin Invest.
NTRK2	TRKB	Genetic factors for human obesity	S. Ichihara	2008	Cellular and Molecular Life Sciences
NTS	NTSR1	Role of neurotensin receptor 1 in the regulation of food intake by neuromedins and neuromedin-related peptides	Eun Ran Kim	2010	Neuroscience Letters
Ob-Rb	FSH	Role of obesity and leptin in the pubertal process and pubertal growth—a review	S Shalitin	2003	International Journal of Obesity
Ob-Rb,LEP	lep,ob-rb,jak2,socs,stat5,stat1,stat3	Intracellular signalling pathways activated by leptin	G Frühbeck	2006	Biochem. J.
OPA1	cytochrome C	Minireview: Mitochondrial Energetics and Insulin Resistance	Anthony E. Civitarese and Eric Ravussin	2008	Endocrinology
OPA1	TRIACYLGLYCEROL	Possible Role of Mitochondrial Remodelling on Cellular Triacylglycerol Accumulation	Toshiyuki Kita1	2009	Journal of Biochemistry
OPRM1	GNG3	Mice lacking the G protein γ3-subunit show resistance to opioids and diet induced obesity	WF Schwindinger	2009	Am J Physiol Regul Integr Comp Physiol
OSM	JAK/STAT	Inflammatory Cytokines Interleukin-6 and Oncostatin M Induce Plasminogen Activator Inhibitor-1 in Human Adipose Tissue	G. Rega	2005	Circulation.
oxaloacetate,GTP	p-enolpyruvate,GDP,CO2	PCK1 and PCK2 as candidate diabetes and obesity genes	Elmus G. Beale	2007	Cell Biochemistry and Biophysics
OXM	GLP1R	Protein expression of nuclear receptors in human and murine tissues	So Takegoshi	2009	Pathology International
p38	TNF alpha	Angiopoietin‐like proteins: emerging targets for treatment of obesity and related metabolic diseases	Tsuyoshi Kadomatsu,	2010	The FEBS journal
p38	PGC 1 ALPHA	Angiopoietin‐like proteins: emerging targets for treatment of obesity and related metabolic diseases	Tsuyoshi Kadomatsu,	2010	The FEBS journal
p42/p44/JNK	PLIN(1&2)	Targets for TNF-α-induced lipolysis in human adipocytes	Mikael Rydén	2007	Biochemical and Biophysical Research Communications
p62	gabarapl1	Characterization of the interaction of GABARAPL-1 with the LIR motif of NBR1.	Rozenknop A	2011	J Mol Biol
PACAP	VPAC2	Markedly reduced white adipose tissue and increased insulin sensitivity in adcyap1-deficient mice	S Tomimoto	2008	Journal of Pharmacological Sciences
PACAP	PAC	Markedly reduced white adipose tissue and increased insulin sensitivity in adcyap1-deficient mice	S Tomimoto	2008	Journal of Pharmacological Sciences
PACAP	VPAC	Markedly reduced white adipose tissue and increased insulin sensitivity in adcyap1-deficient mice	S Tomimoto	2008	Journal of Pharmacological Sciences
PACAP	FABP4	New role of bone morphogenetic protein 7 in brown adipogenesis and energy expenditure	Yu-Hua Tseng	2009	Nature.
PAI1	HABP	SERPINE 1 Links Obesity and Diabetes: A Pilot Study	Punit Kaur	2010	J. of proteomics & bioinformatics
PAI1	STK 16	SERPINE 1 Links Obesity and Diabetes: A Pilot Study	Punit Kaur	2010	J. of proteomics & bioinformatics
PARP1	NFAT	Role of poly ADP-ribose polymerase-1 (PARP-1) in immune function and metabolic homeostasis	Olabisi, Opeyemi Ayodeji,	2007
PAX6,cMAT,MATb	s1562	Glucagon gene expression in the endocrine pancreas: the role of the transcription factor Pax6 in α‐cell differentiation, glucagon biosynthesis and secretion	Y Gosmain	2011	Diabetes, Obesity and Metabolism 13
gPCK1	rPCK1	PCK1 and PCK2 as candidate diabetes and obesity genes	Elmus G. Beale	2007	Cell Biochemistry and Biophysics
rPCK1	PCK1	PCK1 and PCK2 as candidate diabetes and obesity genes	Elmus G. Beale	2007	Cell Biochemistry and Biophysics
PCK2	KLF15	Microarray Analyses during Adipogenesis: Understanding the Effects	ROSS ET AL.	2002	MOLECULAR AND CELLULAR BIOLOGY
PCP1	OPA1	Minireview: Mitochondrial Energetics and Insulin Resistance	WF Schwindinger	2009	Am J Physiol Regul Integr Comp Physiol
PDE3B	PDE3B-p	Mouse 3T3-L1 cells acquire resistance against oxidative stress as the adipocytes differentiate via the transcription factor FoxO	T Kojima	2010	Apoptosis
PDE3B	PKA	Regulation of leptin production: a dominant role for the sympatheti	P Trayhurn	1998	Proceedings of the Nutrition Society
PDK1/2	AKT	Insulin signalling and the regulation of glucose and lipid metabolism	Saltiel AR	2001	Nature
PDX1	PC1/3	Regulating insulin signaling and β-cell function through IRS proteins	morris F.white	2006	Can.J.Physiol.Pharmacol
PDX1	FGFR2	Role of Foxa-2 in adipocyte metabolism and differentiation	Christian Wolfrum	2003	J Clin Invest.
PDX1	FGF	Role of Foxa-2 in adipocyte metabolism and differentiation	Christian Wolfrum	2003	J Clin Invest.
PDX1	GCK	Glucokinase Is the Likely Mediator of Glucosensing in Both Glucose-Excited and Glucose-Inhibited Central Neurons	Ambrose A. Dunn-Meynell	2002	Diabetes
PDX1	GLUT2	Role of Foxa-2 in adipocyte metabolism and differentiation	Christian Wolfrum	2003	J Clin Invest.
PEG3	Oxytocin	Increased body fat in mice with a targeted mutation of the paternally expressed imprinted gene Peg3	JP Curley	2005	The FASEB Journal
peptideYY	NPY y2	Studies of the Peptide YY and Neuropeptide Y2 Receptor Genes in Relation to Human Obesity and Obesity-Related Traits	Chiao-Chien Connie Hung	2004	Diabetes
peptideYY**	peptideYY	Studies of the Peptide YY and Neuropeptide Y2 Receptor Genes in Relation to Human Obesity and Obesity-Related Traits	Chiao-Chien Connie Hung	2004	Diabetes
PGC 1 ALPHA	ERR gamma	PPARγ coactivator 1β/ERR ligand 1 is an ERR protein ligand, whose expression induces a high-energy expenditure and antagonizes obesity	Yasutomi Kamei	2003	PNAS
PGC 1 ALPHA	ERR alpha	PPARγ coactivator 1β/ERR ligand 1 is an ERR protein ligand, whose expression induces a high-energy expenditure and antagonizes obesity	Yasutomi Kamei	2003	PNAS
PGC 1 ALPHA	RXR ALPHA	PPARγ coactivator 1β/ERR ligand 1 is an ERR protein ligand, whose expression induces a high-energy expenditure and antagonizes obesity	Yasutomi Kamei	2003	PNAS
PGC 1 ALPHA	PPAR GAMMA	PPARγ coactivator 1β/ERR ligand 1 is an ERR protein ligand, whose expression induces a high-energy expenditure and antagonizes obesity	Yasutomi Kamei	2003	PNAS
PGC 1 ALPHA	RAR alpha	PPARγ coactivator 1β/ERR ligand 1 is an ERR protein ligand, whose expression induces a high-energy expenditure and antagonizes obesity	Yasutomi Kamei	2003	PNAS
PGC 1 ALPHA	PPAR alpha	PPARγ coactivator 1β/ERR ligand 1 is an ERR protein ligand, whose expression induces a high-energy expenditure and antagonizes obesity	Yasutomi Kamei	2003	PNAS
PGC 1 ALPHA	PPAR beta	PPARγ coactivator 1β/ERR ligand 1 is an ERR protein ligand, whose expression induces a high-energy expenditure and antagonizes obesity	Yasutomi Kamei	2003	PNAS
PGC 1 BETA	ERR alpha	PPARγ coactivator 1β/ERR ligand 1 is an ERR protein ligand, whose expression induces a high-energy expenditure and antagonizes obesity	Yasutomi Kamei	2003	PNAS
PGC 1 BETA	RAR	PPARγ coactivator 1β/ERR ligand 1 is an ERR protein ligand, whose expression induces a high-energy expenditure and antagonizes obesity	Yasutomi Kamei	2003	PNAS
PGC 1 BETA	GLUCOCORTICOID RECEPTOR	PPARγ coactivator 1β/ERR ligand 1 is an ERR protein ligand, whose expression induces a high-energy expenditure and antagonizes obesity	Yasutomi Kamei	2003	PNAS
PGC 1 BETA	TR	PPARγ coactivator 1β/ERR ligand 1 is an ERR protein ligand, whose expression induces a high-energy expenditure and antagonizes obesity	Yasutomi Kamei	2003	PNAS
PGC-1	YY1	Activation of liver X receptor improves glucose tolerance through coordinate regulation of glucose metabolism in liver and adipose tissue	Laffitte et al.	2002	PNAS
PGR	Glucagon	Protein expression of nuclear receptors in human and murine tissues	So Takegoshi	2009	Pathology International
phK	Gph	Microarray Analyses during Adipogenesis: Understanding the Effects of Wnt Signaling on Adipogenesis and the Roles of Liver X receptor in adipocyte metabolism	Sarah E. Ross	2002	MOLECULAR AND CELLULAR BIOLOGY
Phospholipid	MCP1	Minireview: Mitochondrial Energetics and Insulin Resistance	Anthony E. Civitarese and Eric Ravussin	2008	Endocrinology
Phospholipid	APOA1	Lipid metabolic enzymes: emerging drug targets for the treatment of obesity	Yuguang Shi* and Paul Burn*‡	2004	Nature Reviews Drug Discovery
PI(3,4,5)P3	PDK1/2	Intracellular signalling pathways activated by leptin	G Frühbeck	2006	Biochem. J.
PI(4,5)P2	PI(3,4,5)P3	Intracellular signalling pathways activated by leptin	G Frühbeck	2006	Biochem. J.
PI3K	PI3K-p	Irs-2 coordinates Igf-1 receptor-mediated beta-cell development and peripheral insulin signalling	DJ Withers	1999	Nat Genet
PI3K	FOXO1	Insulin and TNFα induce expression of the forkhead transcription factor gene Foxc2 in 3T3-L1 adipocytes via PI3K and ERK 1/2-dependent pathways	LM Grønning	2002	Molecular Endocrinology
PI3K	ATP1A1	Differential gene expression mediated by 15-hydroxyeicosatetraenoic acid in LPS-stimulated RAW 264.7 cells	Schrimpe Alexandra	2009	Malaria Journal
PI3K	PKC	Intracellular signalling pathways activated by leptin	G Frühbeck	2006	Biochem. J.
PICB	GSK3B	Cross‐talk mechanisms in the development of insulin resistance of skeletal muscle cells	P Storz	1999	Eur. J. Biochem.
Pioglitazone	TSP1	Adipocytokines and the Metabolic Complications of Obesity	Neda Rasouli and Philip A. Kern	2008	The Journal of Clinical Endocrinology & Metabolism
Pioglitazone	PPAR GAMMA	Adipocytokines and the Metabolic Complications of Obesity	Neda Rasouli and Philip A. Kern	2008	The Journal of Clinical Endocrinology & Metabolism
Pioglitazone	MEST	Mest/Peg1 imprinted gene enlarges adipocytes and is a marker of adipocyte size	Mayumi Takahashi	2004	Am J Physiol Endocrinol Metab
PKA	HSL	Mouse 3T3-L1 cells acquire resistance against oxidative stress as the adipocytes differentiate via the transcription factor FoxO	T Kojima	2010	Apoptosis
PKA	PPAR alpha	Mouse 3T3-L1 cells acquire resistance against oxidative stress as the adipocytes differentiate via the transcription factor FoxO	T Kojima	2010	Apoptosis
PKA-inactive	PKA-active	Regulation of leptin production: a dominant role for the sympatheti	P Trayhurn	1998	Proceedings of the Nutrition Society
PKA	phK	Microarray Analyses during Adipogenesis: Understanding the Effects of Wnt Signaling on Adipogenesis and the Roles of Liver X receptor in adipocyte metabolism	Sarah E. Ross	2002	MOLECULAR AND CELLULAR BIOLOGY
gPKA	rPKA	Microarray Analyses during Adipogenesis: Understanding the Effects of Wnt Signaling on Adipogenesis and the Roles of Liver X receptor in adipocyte metabolism	Sarah E. Ross	2002	MOLECULAR AND CELLULAR BIOLOGY
rPKA	PKA	Microarray Analyses during Adipogenesis: Understanding the Effects of Wnt Signaling on Adipogenesis and the Roles of Liver X receptor in adipocyte metabolism	Sarah E. Ross	2002	MOLECULAR AND CELLULAR BIOLOGY
PKC	GLUT4	Effects of statins on the adipocyte maturation and expression of glucose transporter 4 (SLC2A4): implications	M. Nakata	2006	Diabetologia
PKC	GLUT1	Targeted intestinal overexpression of the immediate early gene tis7 in transgenic mice increases triglyceride absorption and adiposity	Y Wang	2005	THE JOURNAL OF BIOLOGICAL CHEMISTRY
PKC	GLUT 3	Acylation-stimulating Protein (ASP) Deficiency Induces Obesity Resistance and Increased Energy Expenditure in ob/obMice	Z Xia	2002	THE JOURNAL OF BIOLOGICAL CHEMISTRY
PKC	DGAT	Targeted intestinal overexpression of the immediate early gene tis7 in transgenic mice increases triglyceride absorption and adiposity	Y Wang	2005	THE JOURNAL OF BIOLOGICAL CHEMISTRY
PKC	MAPK	Id3, E47, and SREBP-1c: Fat factors controlling adiponectin expression	Kamal Rahmouni	2010	Circ. Res.
PKC	SREBP1	Id3, E47, and SREBP-1c: Fat factors controlling adiponectin expression	Kamal Rahmouni	2010	Circ. Res.
PLIN(1&2)	HSL	Targets for TNF-α-induced lipolysis in human adipocytes	Mikael Rydén	2004	Biochemical and Biophysical Research Communications
PNMT	CATECHOLAMINES	Increased body fat mass and suppression of circulating leptin levels in response to hypersecretion of epinephrine in phenylethanolamine-N-methyltransferase (PNMT) …	A Böttner	2000	Endocrinology
POMC	alpha MSH	Intracellular signalling pathways activated by leptin	G Frühbeck	2006	Biochem. J.
PON2	PON1	Low paraoxonase activity in type II diabetes mellitus complicated by retinopathy	Bharti MACKNESS	2000	Clinical Science
PON3	statin	Decreased Obesity and Atherosclerosis in Human Paraoxonase 3 Transgenic Mice	Diana M. Shih	2007	Circulation.
PON3	LDL	Decreased Obesity and Atherosclerosis in Human Paraoxonase 3 Transgenic Mice	Diana M. Shih	2007	Circulation.
PON3	Phospholipid	Decreased Obesity and Atherosclerosis in Human Paraoxonase 3 Transgenic Mice	Diana M. Shih	2007	Circulation.
PP1	phK	Microarray Analyses during Adipogenesis: Understanding the Effects of Wnt Signaling on Adipogenesis and the Roles of Liver X receptor in adipocyte metabolism	Sarah E. Ross	2002	MOLECULAR AND CELLULAR BIOLOGY
PP1	Gph	Microarray Analyses during Adipogenesis: Understanding the Effects of Wnt Signaling on Adipogenesis and the Roles of Liver X receptor in adipocyte metabolism	Sarah E. Ross	2002	MOLECULAR AND CELLULAR BIOLOGY
PPAR alpha	ADIPOQ	The Genetic Basis of Plasma Variation in Adiponectin,a Global Endophenotype for Obesity and the metabolic syndrome	ANTHONY G. COMUZZIE	2001	J Clin Endocrinol Metab
PPAR alpha	ACSM3	Comprehensive Analysis of PPARα-Dependent Regulation of Hepatic Lipid Metabolism by Expression Profiling	Maryam Rakhshandehroo	2007	PPAR research
PPAR alpha	FABP4	New role of bone morphogenetic protein 7 in brown adipogenesis and energy expenditure	Yu-Hua Tseng	2009	Nature.
PPAR beta	TRIACYLGLYCEROL	New role of bone morphogenetic protein 7 in brown adipogenesis and energy expenditure	Yu-Hua Tseng	2009	Nature.
PPAR delta	HDL	Single Nucleotide Polymorphisms in the Peroxisome Proliferator–Activated Receptor _ Gene Are AssociatedWith Skeletal Muscle Glucose Uptake	Markku Va¨nttinen	2005	Diabetes
PPAR delta	LDL	Single Nucleotide Polymorphisms in the Peroxisome Proliferator–Activated Receptor _ Gene Are AssociatedWith Skeletal Muscle Glucose Uptake	Markku Va¨nttinen	2005	Diabetes
PPAR delta	triglyceride	Single Nucleotide Polymorphisms in the Peroxisome Proliferator–Activated Receptor _ Gene Are AssociatedWith Skeletal Muscle Glucose Uptake	Markku Va¨nttinen	2005	Diabetes
PPAR GAMMA	INSIG1	Id3, E47, and SREBP-1c: Fat factors controlling adiponectin expression	Kamal Rahmouni	2010	Circ. Res.
PPAR GAMMA	SORBS1	Molecular scanning of the human sorbin and SH3-domain-containing-1 (SORBS1) gene: positive association of the T228A polymorphism with obesity and type 2 …	WH Lin	2001	Hum. Mol. Genet.
PPAR GAMMA	PRDM16	New role of bone morphogenetic protein 7 in brown adipogenesis and energy expenditure	Yu-Hua Tseng	2009	Nature.
PPAR GAMMA	p38	CD36: a class B scavenger receptor involved in angiogenesis, atherosclerosis, inflammation, and lipid metabolism	Maria Febbraio	2001	J Clin Invest
PPAR GAMMA	CYP19A1	Sex and Body Mass Index Specific Regulation of Blood Pressure by CYP19A1 Gene Variants	Reposo Ramirez-Lorca	2007	Hypertension
PPAR GAMMA	ANGPTL4	Enhanced angiogenesis in obesity and in response to PPARγ activators through adipocyte VEGF and ANGPTL4 production	O Gealekman	2008	Am J Physiol Endocrinol Metab
PPAR GAMMA	CD36	CD36: a class B scavenger receptor involved in angiogenesis, atherosclerosis, inflammation, and lipid metabolism	Maria Febbraio	2001	J Clin Invest
PPAR GAMMA	HMGA2	Fenofibrate increases the expression of high mobility group AT-hook 2 (HMGA2) gene and induces adipocyte differentiation of orbital fibroblasts from Graves' …	D Pasquali,	2004	Journal of Molecular Endocrinology
PPAR GAMMA	APOA5	APOA5 gene variation modulates the effects of dietary fat intake on body mass index and obesity risk in the Framingham Heart Study	D Corella	2007	J Mol Med
PPAR GAMMA	LPL	Identification of Functional Prolactin (PRL) Receptor Gene Expression: PRL Inhibits Lipoprotein Lipase Activity in Human White Adipose Tissue	Charlotte Ling	2003	The Journal of Clinical Endocrinology & Metabolism
PPAR GAMMA	WDTC1,HDAC3,histone03	Adipose Is a Conserved Dosage-Sensitive Antiobesity Gene	JM Suh	2007	Cell Metabolism
PPAR GAMMA	FGF1	Cyclin D3 promotes adipogenesis through activation of peroxisome proliferator-activated receptor {gamma}	DA Sarruf,	2005	MOLECULAR AND CELLULAR BIOLOGY,
PPAR gamma 1	C/EBP ALPHA	New role of bone morphogenetic protein 7 in brown adipogenesis and energy expenditure	Yu-Hua Tseng	2009	Nature.
PPAR GAMMA,RXR	WDTC1,HDAC3,histone34	Adipose Is a Conserved Dosage-Sensitive Antiobesity Gene	JM Suh	2007	Cell Metabolism
PPG	OXM	Protein expression of nuclear receptors in human and murine tissues	So Takegoshi	2009	Pathology International
PPP1R3A	Glycogen synthase	… striated muscle glycogen targeting subunit PPP1R3A of protein phosphatase 1 leads to increased weight gain, fat deposition, and development of insulin resistance	M Delibegovic	2003	Diabetes
PPRE,ESR1	PPAR GAMMA	Severe obesity is associated with novel single nucleotide polymorphisms of the ESR1 and PPARg locus in Han Chinese1–3	Hsin-Hung Chen	2009	Am J clin. Nutr.
PRAP 1	PAI1	Adipokines: molecular links between obesity and atheroslcerosis	David C. W. Lau	2004	Am J Physiol Heart Circ Physiol
PRCP	alpha MSH	Linkage and Association Studies between the Melanocortin Receptors 4 and 5 Genes and Obesity-Related Phenotypes in the Quebec Family Study Yvon	Y. C. Chagnon et al.:	1997	Molecular Medicine
PRDM16	PGC 1 ALPHA,PGC1 BETA,UCP1	New role of bone morphogenetic protein 7 in brown adipogenesis and energy expenditure	Yu-Hua Tseng	2009	Nature.
PREF1	FABP4	New role of bone morphogenetic protein 7 in brown adipogenesis and energy expenditure	Yu-Hua Tseng	2009	Nature.
PREF1	C/EBP ALPHA	New role of bone morphogenetic protein 7 in brown adipogenesis and energy expenditure	Yu-Hua Tseng	2009	Nature.
PREF1	C/EBP BETA	New role of bone morphogenetic protein 7 in brown adipogenesis and energy expenditure	Yu-Hua Tseng	2009	Nature.
PREF1	C/EBP DELTA	New role of bone morphogenetic protein 7 in brown adipogenesis and energy expenditure	Yu-Hua Tseng	2009	Nature.
PREF1	PPAR GAMMA	New role of bone morphogenetic protein 7 in brown adipogenesis and energy expenditure	Yu-Hua Tseng	2009	Nature.
PRKAA2	LDL	AMP-kinase α2 subunit gene PRKAA2 variants are associated with total cholesterol, low-density lipoprotein-cholesterol and high-density lipoprotein-cholesterol in …	NJ Spencer-Jones	2006	J Med Genet
PRKCQ	IRS1	Maternal obesity-impaired insulin signaling in sheep and induced lipid accumulation and fibrosis in skeletal muscle of offspring	X Yan	2011	BOR Papers in Press. Published on February 23, 2011 as DOI:10.1095/biolreprod.110.089649
PRL,PRLR	WDTC1,HDAC3,histone78	Identification of Functional Prolactin (PRL) Receptor Gene Expression: PRL Inhibits Lipoprotein Lipase Activity in Human White Adipose Tissue	Charlotte Ling	2003	The Journal of Clinical Endocrinology & Metabolism
PRLH	PRLHR	Origin of the prolactin-releasing hormone (PRLH) receptors: evidence of coevolution between PRLH and a redundant neuropeptide Y receptor during vertebrate …	MC Lagerstrom	2005	Genomics
prodomainBMP	BMP2	New role of bone morphogenetic protein 7 in brown adipogenesis and energy expenditure	Yu-Hua Tseng	2009	Nature.
prodomainBMP	BMP4	New role of bone morphogenetic protein 7 in brown adipogenesis and energy expenditure	Yu-Hua Tseng	2009	Nature.
Proglucagon	Glucagon like peptide	… candidate gene analysis of Lim domain homeobox gene (Isl-1) on chromosome 5q11-q13 in a French morbidly obese population suggests indication for association …	M Barat-Houari	2002	Diabetes
Proglucagon	Glucagon	… candidate gene analysis of Lim domain homeobox gene (Isl-1) on chromosome 5q11-q13 in a French morbidly obese population suggests indication for association …	M Barat-Houari	2002	Diabetes
PROX1	CYP7A1	A Prospero-related homeodomain protein is a novel co-regulator of hepatocyte nuclear factor 4α that regulates the cholesterol 7α-hydroxylase gene	KH Song	2006	Journal of Biological Chemistry
PROX1	HFF4a	A Prospero-related homeodomain protein is a novel co-regulator of hepatocyte nuclear factor 4α that regulates the cholesterol 7α-hydroxylase gene	KH Song	2006	Journal of Biological Chemistry
PrRP	GPR10	The prolactin-releasing peptide receptor (GPR10) regulates body weight homeostasis in mice	W Gu	2004	Journal of Molecular Neuroscience
PtdINS(3)	PtdINS9(3)	The lipid phosphatase SHIP2 controls insulin sensitivity	S Clément	2001	Nature
PtdINS9(3)	PtdINS(3)	The lipid phosphatase SHIP2 controls insulin sensitivity	S Clément	2001	Nature
PTP1B	JAK2	Intracellular signalling pathways activated by leptin	Gema FR ¨UHBECK1	2006	Biochem J.
PUFA	free fatty acid	Intestinal FABP2 A54T Polymorphism: Association with Insulin Resistance and Obesity in Women	ecilia Albala	2004	OBESITY RESEARCH
RAR alpha,RXR beta	MCAD	Severe obesity is associated with novel single nucleotide polymorphisms of the ESR1 and PPARg locus in Han Chinese1–3	Hsin-Hung Chen	2009	Am J clin. Nutr.
RasGRF1	Rac	Imprint switch mutations at Rasgrf1 support conflict hypothesis of imprinting and define a growth control mechanism upstream of IGF1	NM Drake	2009	Mamm Genome
RasGRF1	RAS	Imprint switch mutations at Rasgrf1 support conflict hypothesis of imprinting and define a growth control mechanism upstream of IGF1	NM Drake	2009	Mamm Genome
RasGRF1,NMDA	RasGRF1-NMDA	Imprint switch mutations at Rasgrf1 support conflict hypothesis of imprinting and define a growth control mechanism upstream of IGF1	NM Drake	2009	Mamm Genome
Retinyl esters	CYP26A1	Transcriptome analysis revealed association of some P450 genes with obesity in a polygenic obese mouse model	Matja`Simoncic,	2008	Acta Chim. Slov.
Retinyl esters	CYP26B1	Transcriptome analysis revealed association of some P450 genes with obesity in a polygenic obese mouse model	Matja`Simoncic,	2008	Acta Chim. Slov.
Rev-erb alpha	RORE	The Nuclear Receptor Corepressors NCoR and SMRT Decrease Peroxisome Proliferator-activated Receptor _ Transcriptional Activity and Repress 3T3-L1 Adipogenesis	Christine Yu	2005	THE JOURNAL OF BIOLOGICAL CHEMISTRY
RORA	caveolin3	RORα Regulates the Expression of Genes Involved in Lipid Homeostasis in Skeletal Muscle Cells	Yasutomi Kamei	2004	J Biol Chem.
RORE	glucose6phosphatase	The Nuclear Receptor Corepressors NCoR and SMRT Decrease Peroxisome Proliferator-activated Receptor _ Transcriptional Activity and Repress 3T3-L1 Adipogenesis	Christine Yu	2005	THE JOURNAL OF BIOLOGICAL CHEMISTRY
RORE	PGC-1	The Nuclear Receptor Corepressors NCoR and SMRT Decrease Peroxisome Proliferator-activated Receptor _ Transcriptional Activity and Repress 3T3-L1 Adipogenesis	Christine Yu	2005	THE JOURNAL OF BIOLOGICAL CHEMISTRY
RXR ALPHA	PPREs	Role of Adipose Tissue as an Inflammatory Organ in Human Diseases	A. Schäffler	2006	Endocrine Reviews
RXR ALPHA,PPAR gamma 2	RXR ALPHA-PPAR GAMMA 2	Role of Adipose Tissue as an Inflammatory Organ in Human Diseases	A. Schäffler	2006	Endocrine Reviews
RXR ALPHA,PPAR GAMMA 2	PPREs	Role of Adipose Tissue as an Inflammatory Organ in Human Diseases	A. Schäffler	2006	Endocrine Reviews
RXR ALPHA,PPAR GAMMA 2	C/EBP ALPHA	Role of Adipose Tissue as an Inflammatory Organ in Human Diseases	A. Schäffler	2006	Endocrine Reviews
RXR,RAR,retinoic acid	WDTC1,HDAC3,histone	Molecular regulation of adipocyte differentiation	Robert M. Cowherd	1999	Seminars in Cell and Developmental Biology
urocortin-CRHR2	ALHA ADENYLY CYCLASE	Editorial: the corticotropin-releasing hormone system and feeding behavior—a complex web begins to unravel	Roger D. Cone	2000	Endocrinology
GH-CORTISOL	IL6	Ghrelin-induced food intake is mediated via the orexin pathway	K Toshinai	2003	Endocrinology
GH-CORTISOL	LPL	Identification of Functional Prolactin (PRL) Receptor Gene Expression: PRL Inhibits Lipoprotein Lipase Activity in Human White Adipose Tissue	Charlotte Ling	2003	The Journal of Clinical Endocrinology & Metabolism
Saturated Fatty Acyl CoAs	monosaturated fatty acylCoAs	Modulation of fatty acid metabolism as a potential approach to the treatment of obesity and the metabolic syndrome	J Kusunoki	2006	Endocrine
SCARB1	HDL	A Polymorphism Exon 1 Variant at the Locus of the Scavenger Receptor Class B Type I (SCARB1) Gene Is Associated with Differences in Insulin Sensitivity in Healthy People during the Consumption of an Olive Oil- Rich Diet	Pablo Pe´rez-Martý´nez	2005	The Journal of Clinical Endocrinology & Metabolism
SCD	ACC2	Prevention of obesity in mice by antisense oligonucleotide inhibitors of stearoyl-CoA desaturase–1	Guoqiang Jiang	2005	J. Clin. Invest.
SCD	FAS	Prevention of obesity in mice by antisense oligonucleotide inhibitors of stearoyl-CoA desaturase–1	Guoqiang Jiang	2005	J. Clin. Invest.
SCD	CPT	Prevention of obesity in mice by antisense oligonucleotide inhibitors of stearoyl-CoA desaturase–1	Guoqiang Jiang	2005	J. Clin. Invest.
SCD	UCP2	Prevention of obesity in mice by antisense oligonucleotide inhibitors of stearoyl-CoA desaturase–1	Guoqiang Jiang	2005	J. Clin. Invest.
SCD	UCP3	Prevention of obesity in mice by antisense oligonucleotide inhibitors of stearoyl-CoA desaturase–1	Guoqiang Jiang	2005	J. Clin. Invest.
SCD	UCP1	Prevention of obesity in mice by antisense oligonucleotide inhibitors of stearoyl-CoA desaturase–1	Guoqiang Jiang	2005	J. Clin. Invest.
SCD	ADRB3	Prevention of obesity in mice by antisense oligonucleotide inhibitors of stearoyl-CoA desaturase–1	Guoqiang Jiang	2005	J. Clin. Invest.
SCD	PPAR GAMMA	Stearoyl-CoA Desaturase 2 Is Required for Peroxisome Proliferator-activated Receptor _ Expression and Adipogenesis in Cultured 3T3-L1 Cells	Jennifer L. Christianson	2007	PNAS
SDC1	AgRP	Transgenic expression of syndecan-1 uncovers a physiological control of feeding behavior bysyndecan-3	O Reizes	2001	CELL
SDC3	AgRP	Transgenic expression of syndecan-1 uncovers a physiological control of feeding behavior bysyndecan-3	O Reizes	2001	CELL
SEROTONIN	NOREPINEPHRINE	The role of serotonin in eating disorders	Leibowitz SF.	1990	Drugs
SFRP1	WNT	Secreted frizzled-related protein 1 regulates adipose tissue expansion and is dysregulated in severeobesity	C Lagathu	2010	Journal of Obesity
SGK1	ENac	Regulation of Glucose Transporter SGLT1 by Ubiquitin Ligase Nedd4‐2 and Kinases SGK1,SGK3, and PKB	Michael Dieter,* Monica Palmada,* Jeyaganesh Rajamanickam,* Atakan Aydin,† Andreas Busjahn,†‡ Christoph Boehmer,* Friedrich C. Luft,† and Florian Lang	2004	OBESITY RESEARCH
SGK1	SGLT1	Regulation of Glucose Transporter SGLT1 by Ubiquitin Ligase Nedd4‐2 and Kinases SGK1,SGK3, and PKB	Michael Dieter,* Monica Palmada,* Jeyaganesh Rajamanickam,* Atakan Aydin,† Andreas Busjahn,†‡ Christoph Boehmer,* Friedrich C. Luft,† and Florian Lang	2004	OBESITY RESEARCH
SGK1	kv1.3	Regulation of Glucose Transporter SGLT1 by Ubiquitin Ligase Nedd4‐2 and Kinases SGK1,SGK3, and PKB	Michael Dieter,* Monica Palmada,* Jeyaganesh Rajamanickam,* Atakan Aydin,† Andreas Busjahn,†‡ Christoph Boehmer,* Friedrich C. Luft,† and Florian Lang	2004	OBESITY RESEARCH
gSGLT1	rSGLT1	Regulation of Glucose Transporter SGLT1 by Ubiquitin Ligase Nedd4‐2 and Kinases SGK1,SGK3, and PKB	Michael Dieter,* Monica Palmada,* Jeyaganesh Rajamanickam,* Atakan Aydin,† Andreas Busjahn,†‡ Christoph Boehmer,* Friedrich C. Luft,† and Florian Lang	2004	OBESITY RESEARCH
rSGLT1	SGLT1	Regulation of Glucose Transporter SGLT1 by Ubiquitin Ligase Nedd4‐2 and Kinases SGK1,SGK3, and PKB	Michael Dieter,* Monica Palmada,* Jeyaganesh Rajamanickam,* Atakan Aydin,† Andreas Busjahn,†‡ Christoph Boehmer,* Friedrich C. Luft,† and Florian Lang	2004	OBESITY RESEARCH
SHP2	lep-ob-rb-jak2-socs-stat5-stat1-stat3	Intracellular signalling pathways activated by leptin	G Frühbeck	2006	Biochem. J.
SHP2,SOS	SOS-SHP2	Intracellular signalling pathways activated by leptin	G Frühbeck	2006	Biochem. J.
SIK2	CRTC2	Protein expression of nuclear receptors in human and murine tissues	So Takegoshi	2009	Pathology International
SIM1,ARNT2	alpha MSH	Sim 1 haploin sufficiency causes hyperphagia, obesity and reduction of the paraventricular nucleus of the hypothalamus	Jacques L. Michaud	2001	Hum. Mol. Genet
SLC6A14	tryptophan	Polymorphisms in the Amino Acid Transporter Solute Carrier Family 6 (Neurotransmitter Transporter) Member 14 Gene Contribute to Polygenic Obesity in French Caucasians	Emmanuelle Durand	2004	Proc. Natl. Acad. Sci.
SLC6A14	GABA	Polymorphisms in the Amino Acid Transporter Solute Carrier Family 6 (Neurotransmitter Transporter) Member 14 Gene Contribute to Polygenic Obesity in French Caucasians	Emmanuelle Durand	2004	Proc. Natl. Acad. Sci.
SLC6A3	DOPAMINE	Genes Implicated in Serotonergic and Dopaminergic Functioning Predict BMI Categoriesl	Bernard F. Fuemmeler	2008	Obesity
SLC6A4	SEROTONIN	Genes Implicated in Serotonergic and Dopaminergic Functioning Predict BMI Categoriesl	Bernard F. Fuemmeler	2008	Obesity
SMAD4,SMAD3	SMAD4-SMAD3-ATF2p	Smad4/DPC4 and Smad3 Mediate Transforming Growth Factor-b (TGF-b) Signaling through Direct Binding to a Novel TGF-b-responsive Element in the Human Plasminogen Activator	Chao-Zhong Song‡§	1998	J Biol Chem
SMAD4,SMAD3,TGF BETA	PAI1	Smad4/DPC4 and Smad3 Mediate Transforming Growth Factor-b (TGF-b) Signaling through Direct Binding to a Novel TGF-b-responsive Element in the Human Plasminogen Activator	Chao-Zhong Song‡§	1998	J Biol Chem
SOAT2	cholesterol	Coordinated alteration of hepatic gene expression in fatty acid and triglyceride synthesis inLCAT-null mice is associated with altered PUFA metabolism	H Song	2006	Am J Physiol Endocrinol Metab
SORBS1	INSR	Molecular scanning of the human sorbin and SH3-domain-containing-1 (SORBS1) gene: positive association of the T228A polymorphism with obesity and type 2 …	WH Lin	2001	Hum. Mol. Genet.
SOX18	TCF4	Uncomplicated human obesity is associated with a specific cardiac transcriptome: involvement of the Wnt pathway	Pierre Philip-Couderc	2004	The FASEB Journal
SOX18	CTNNB1	Uncomplicated human obesity is associated with a specific cardiac transcriptome: involvement of the Wnt pathway	Pierre Philip-Couderc	2004	The FASEB Journal
SOX8	PREF1	Adult-onset degeneration of adipose tissue in mice deficient for the Sox8 transcription factor	SIE Guth	2009	Journal of lipid research
SPARC	PAI1	The matricellular protein SPARC/osteonectin as a newly identified factor up-regulated inobesity	S Tartare-Deckert	2001	THE JOURNAL OF BIOLOGICAL CHEMISTRY
squalene	cholesterol	Lipid metabolic enzymes: emerging drug targets for the treatment of obesity	Yuguang Shi* and Paul Burn*‡	2004	Nature Reviews Drug Discovery
SREBP1	ICAM1	Diet-induced obesity and hepatic gene expression alterations in C57BL/6J and ICAM-1-deficient mice	FM Gregoire	2002	Am J Physiol Endocrinol Metab
SREBP1	HMG-CoA reductase	Id3, E47, and SREBP-1c: Fat factors controlling adiponectin expression	Kamal Rahmouni	2010	Circ. Res.
SREBP1	LDLR	Id3, E47, and SREBP-1c: Fat factors controlling adiponectin expression	Kamal Rahmouni	2010	Circ. Res.
SREBP1C	INSIG1	Id3, E47, and SREBP-1c: Fat factors controlling adiponectin expression	Kamal Rahmouni	2010	Circ. Res.
SREBP1C	P21	Cyclin-dependent Kinase Inhibitor, p21WAF1/CIP1, Is Involved in Adipocyte Differentiation and Hypertrophy, Linking to Obesity, and Insulin Resistance	Noriyuki Inoue	2008	The Journal of Biological Chemistry,
SREBP1C	C/EBP ALPHA	The human lipodystrophy gene BSCL2/seipin may be essential for normal adipocyte differentiation	Victoria A. Payne	2008	Diabetes
SREBP1C	PPAR GAMMA	The human lipodystrophy gene BSCL2/seipin may be essential for normal adipocyte differentiation	Victoria A. Payne	2008	Diabetes
SREBP1c	ACC1	Coordinated alteration of hepatic gene expression in fatty acid and triglyceride synthesis inLCAT-null mice is associated with altered PUFA metabolism	H Song	2006	Am J Physiol Endocrinol Metab
SREBP1c	FAS	Coordinated alteration of hepatic gene expression in fatty acid and triglyceride synthesis inLCAT-null mice is associated with altered PUFA metabolism	H Song	2006	Am J Physiol Endocrinol Metab
SREBP1C,E47	ADIPOQ	The human lipodystrophy gene BSCL2/seipin may be essential for normal adipocyte differentiation	Victoria A. Payne	2008	Diabetes
SREBP2	HMG-CoA reductase	Lysosomal acid lipase-deficient mice: depletion of white and brown fat, severe hepatosplenomegaly, and shortened life span	H Du	2001	J.Lipid Res.
SREBP2	LDLR	Lysosomal acid lipase-deficient mice: depletion of white and brown fat, severe hepatosplenomegaly, and shortened life span	H Du	2001	J.Lipid Res.
STAT1	lep-ob-rb-jak2-socs-stat5-stat1-stat3	Intracellular signalling pathways activated by leptin	G Frühbeck	2006	Biochem. J.
STAT3	POMC	Intracellular signalling pathways activated by leptin	G Frühbeck	2006	Biochem. J.
STAT3	lep-ob-rb-jak2-socs-stat5-stat1-stat3	Intracellular signalling pathways activated by leptin	G Frühbeck	2006	Biochem. J.
STAT3	AgRP	Intracellular signalling pathways activated by leptin	G Frühbeck	2006	Biochem. J.
STAT5	lep-ob-rb-jak2-socs-stat5-stat1-stat3	Intracellular signalling pathways activated by leptin	G Frühbeck	2006	Biochem. J.
SUR1	insulin	Sulfonylurea receptor-1 (SUR1): genetic and metabolic evidences for a role in the susceptibility to type 2 diabetes mellitus	A.F. REIS, G. VELHO	2002	Diabetes Metab
T3,THRA	TUB	Thyroid hormone regulates the obesity gene tub	NP Koritschoner	2001	EMBO REPORTS
T3,THRB	T3,THRB	Thyroid hormone regulates the obesity gene tub	NP Koritschoner	2001	EMBO REPORTS
T3,THRB	TUB	Thyroid hormone regulates the obesity gene tub	NP Koritschoner	2001	EMBO REPORTS
TCF	WNT	Regulation of Wnt Signaling during Adipogenesis*	CN Bennett	2002	J Biol Chem
TCF	c MYC	Dact1, a Nutritionally Regulated Preadipocyte Gene, Controls Adipogenesis by Coordinating the Wnt/-Catenin Signaling Network	Claire Lagathu	2009	Diabetes
TCF	CYCLIN D	Dact1, a Nutritionally Regulated Preadipocyte Gene, Controls Adipogenesis by Coordinating the Wnt/-Catenin Signaling Network	Claire Lagathu	2009	Diabetes
TCF	ID2	Dact1, a Nutritionally Regulated Preadipocyte Gene, Controls Adipogenesis by Coordinating the Wnt/-Catenin Signaling Network	Claire Lagathu	2009	Diabetes
TCF	PPAR GAMMA	Microarray Analyses during Adipogenesis: Understanding the Effects of Wnt Signaling on Adipogenesis and the Roles of Liver X receptor in adipocyte metabolism	Sarah E. Ross	2002	MOLECULAR AND CELLULAR BIOLOGY
TCF	C/EBP ALPHA	Microarray Analyses during Adipogenesis: Understanding the Effects of Wnt Signaling on Adipogenesis and the Roles of Liver X receptor in adipocyte metabolism	Sarah E. Ross	2002	MOLECULAR AND CELLULAR BIOLOGY
TCF	PPAR delta	Dact1, a Nutritionally Regulated Preadipocyte Gene, Controls Adipogenesis by Coordinating the Wnt/-Catenin Signaling Network	Claire Lagathu	2009	Diabetes
TCF4	GATA4	Uncomplicated human obesity is associated with a specific cardiac transcriptome: involvement of the Wnt pathway	Pierre Philip-Couderc	2004	The FASEB Journal
TCF4	MEF2B	Uncomplicated human obesity is associated with a specific cardiac transcriptome: involvement of the Wnt pathway	Pierre Philip-Couderc	2004	The FASEB Journal
Testosterone	CTNNB1	A Genome-Wide Scan for Abdominal Fat Assessed by Computed Tomography in the Québec Family Study	Louis Pérusse1	2010	Diabetes
Testosterone	AR mediated pathway	Androgens stimulate myogenic differentiation and inhibit adipogenesis in C3H 10T1/2 pluripotent cells through an androgen receptor-mediated pathway	R Singh	2003	Endocrinology
TGF BETA	CD36	CD36: a class B scavenger receptor involved in angiogenesis, atherosclerosis, inflammation, and lipid metabolism	Maria Febbraio	2001	J Clin Invest
TGF beta- TAK1	p38	The bone morphogenetic protein 1/Tolloid-like metalloproteinases	Delana R. Hopkins	2007	Matrix Biology
THRA,T3	T3-THRA	Thyroid hormone regulates the obesity gene tub	NP Koritschoner	2001	EMBO REPORTS
TIS7	MTP	Targeted intestinal overexpression of the immediate early gene tis7 in transgenic mice increases triglyceride absorption and adiposity	Y Wang	2005	THE JOURNAL OF BIOLOGICAL CHEMISTRY
TIS7	DGAT1	Targeted intestinal overexpression of the immediate early gene tis7 in transgenic mice increases triglyceride absorption and adiposity	Y Wang	2005	THE JOURNAL OF BIOLOGICAL CHEMISTRY
TNF alpha	PAI1	the common T60N polymorphism of the lymphotoxin-α gene is associated with type 2 diabetes and other phenotypes of the metabolic syndrome	YH Hamid,	2005	Diabetologia
TNF alpha	Aromatase	Sex and Body Mass Index Specific Regulation of Blood Pressure by CYP19A1 Gene Variants	Reposo Ramirez-Lorca	2007	Hypertension
TNF alpha	APAF1	Expression of APAF1 gene during 3T3-L1 preadipocyte differentiation and regulative role of tumor necrosis factor-alpha	Hong-Qi Fan	2007	World J Pediatr
TNF alpha	CUGBP1	Increased CUG Triplet Repeat-binding Protein-1 Predisposes to Impaired Adipogenesis with Aging	Iordanes Karagiannides	2006	THE JOURNAL OF BIOLOGICAL CHEMISTRY
TNF alpha	GLUT4	Effects of statins on the adipocyte maturation and expression of glucose transporter 4 (SLC2A4): implications	M. Nakata	2006	Diabetologia
TNF alpha	LIP	Increased CUG Triplet Repeat-binding Protein-1 Predisposes to Impaired Adipogenesis with Aging	Iordanes Karagiannides	2006	THE JOURNAL OF BIOLOGICAL CHEMISTRY
TNF alpha	MIR103	Role of microRNAs in obesity and the metabolic syndrome	H. M. Heneghan	2010	Obesity
TNF alpha	p42/p44/JNK	Insulin and TNFα induce expression of the forkhead transcription factor gene Foxc2 in 3T3-L1 adipocytes via PI3K and ERK 1/2-dependent pathways	LM Grønning	2002	Molecular Endocrinology
TNF alpha	CYP19A1	Sex and Body Mass Index Specific Regulation of Blood Pressure by CYP19A1 Gene Variants	Reposo Ramirez-Lorca	2007	Hypertension
TNF alpha	FOXC2	Irs-2 coordinates Igf-1 receptor-mediated beta-cell development and peripheral insulin signalling	DJ Withers	1999	Nat Genet
TNF alpha	IL6	Adipose tissue tumor necrosis factor and interleukin-6 expression in human obesity and insulin resistance	Lixia Zhao	2001	Am J Physiol Endocrinol Metab
TNF alpha	NF-kappa B	TNFRSF1B in Genetic Predisposition to Clinical Neuropathy and Effect on HDL Cholesterol and Glycosylated Hemoglobin in Type 2 Diabetes	Adam V. Benjafield	2001	Diabetes Care
TNF alpha	F11R	Relationship between the soluble F11 receptor and markers of inflammation in hemodialysis patients	MO Salifu	2007	Journal of Investigative Medicine:
TNF alpha,TNF receptor	TNF ALPHA-TNF RECEPTOR	TNFRSF1B in Genetic Predisposition to Clinical Neuropathy and Effect on HDL Cholesterol and Glycosylated Hemoglobin in Type 2 Diabetes	Adam V. Benjafield	2001	Diabetes Care
TNF alpha,TNFR2	TNF ALPHA-TNFR2	TNFRSF1B in Genetic Predisposition to Clinical Neuropathy and Effect on HDL Cholesterol and Glycosylated Hemoglobin in Type 2 Diabetes	Adam V. Benjafield	2001	Diabetes Care
TNF receptor	PI3K	Insulin and TNFα induce expression of the forkhead transcription factor gene Foxc2 in 3T3-L1 adipocytes via PI3K and ERK 1/2-dependent pathways	LM Grønning	2002	Molecular Endocrinology
TNFB	TNF receptor	TNFRSF1B in Genetic Predisposition to Clinical Neuropathy and Effect on HDL Cholesterol and Glycosylated Hemoglobin in Type 2 Diabetes	Adam V. Benjafield	2001	Diabetes Care
TNFB	TNFR2	TNFRSF1B in Genetic Predisposition to Clinical Neuropathy and Effect on HDL Cholesterol and Glycosylated Hemoglobin in Type 2 Diabetes	Adam V. Benjafield	2001	Diabetes Care
TNFB	TNF alpha	the common T60N polymorphism of the lymphotoxin-α gene is associated with type 2 diabetes and other phenotypes of the metabolic syndrome	YH Hamid,	2005	Diabetologia
gTNFR2	TNFR2	TNFRSF1B in Genetic Predisposition to Clinical Neuropathy and Effect on HDL Cholesterol and Glycosylated Hemoglobin in Type 2 Diabetes	Adam V. Benjafield	2001	Diabetes Care
TNFRSF1B	TNFR2	TNFRSF1B in Genetic Predisposition to Clinical Neuropathy and Effect on HDL Cholesterol and Glycosylated Hemoglobin in Type 2 Diabetes	Adam V. Benjafield	2001	Diabetes Care
TNFRSF1B	LEP	TNFRSF1B in Genetic Predisposition to Clinical Neuropathy and Effect on HDL Cholesterol and Glycosylated Hemoglobin in Type 2 Diabetes	Adam V. Benjafield	2001	Diabetes Care
TRIACYLGLYCEROL	free fatty acid,glycerol	Lipid metabolic enzymes: emerging drug targets for the treatment of obesity	Yuguang Shi* and Paul Burn*‡	2004	Nature Reviews Drug Discovery
TRIB3	PPAR GAMMA	TRB3 suppresses adipocyte differentiation by negatively regulating PPARγ transcriptional activity	Y Takahashi	2008	Journal of lipid research
tryptophan	SEROTONIN	The role of serotonin in eating disorders	Leibowitz SF.	1990	Drugs
TSH	TSHR	Impaired serum thyrotropin response to hypothyroidism in mice with disruption of neuromedin B receptor	KJ Oliveira	2008	Regulatory peptides
TSP1	TGF BETA	Adipocytokines and the Metabolic Complications of Obesity	Neda Rasouli and Philip A. Kern	2008	The Journal of Clinical Endocrinology & Metabolism
TSP1	CD36	Adipocytokines and the Metabolic Complications of Obesity	Neda Rasouli and Philip A. Kern	2008	The Journal of Clinical Endocrinology & Metabolism
TWIST1	MCP1	A possible inflammatory role of twist1 in human white adipocytes	AT Pettersson	2010	Diabetes
TWIST1	IL6	A possible inflammatory role of twist1 in human white adipocytes	AT Pettersson	2010	Diabetes
TWIST1	TNF alpha	A possible inflammatory role of twist1 in human white adipocytes	AT Pettersson	2010	Diabetes
TXNDC7	DRAJC3	Blood glucose-lowering nuclear receptor agonists only partially normalize hepatic gene expression in db/db mice	M Loffler	2006	THE JOURNAL OF PHARMACOLOGY AND EXPERIMENTAL THERAPEUTICS
TXNIP,P300,ChREBP	CHREBP,P300,TXNIP	Glucose-stimulated expression of Txnip is mediated by carbohydrate response element-binding protein, p300, and histone H4 acetylation in pancreatic beta cells	H Cha-Molstad	2009	THE JOURNAL OF BIOLOGICAL CHEMISTRY
TYK2,SHB2	TYK2,SHB2	Intracellular signalling pathways activated by leptin	G Frühbeck	2006	Biochem. J.
TYK2,SHB2	insulin	Intracellular signalling pathways activated by leptin	G Frühbeck	2006	Biochem. J.
TYK2,SHB2	LEP	Intracellular signalling pathways activated by leptin	G Frühbeck	2006	Biochem. J.
tyrosine hydroxylase	CATECHOLAMINES	Regulation of leptin production: a dominant role for the sympathetic nervous system?	P Trayhum	1998	Proceedings of the Nutrition Society
TZD	PPAR GAMMA	New drug targets for type 2 diabetes and the metabolic syndrome	DE Moller	2001	Nature review
UBL5,CLK4	PTP1B	Structural analysis of UBL5, a novel ubiquitin-like modifier	T McNally	2003	Protein science
UPR	GRP78	Blood glucose-lowering nuclear receptor agonists only partially normalize hepatic gene expression in db/db mice	M Loffler	2006	THE JOURNAL OF PHARMACOLOGY AND EXPERIMENTAL THERAPEUTICS
UPR	DRAJC3	Blood glucose-lowering nuclear receptor agonists only partially normalize hepatic gene expression in db/db mice	M Loffler	2006	THE JOURNAL OF PHARMACOLOGY AND EXPERIMENTAL THERAPEUTICS
Urocortin	STAT3	Unexpected amplification of leptin-induced Stat3 signaling by urocortin: implications for obesity	Weihong Pan	2007	Journal of Molecular Neuroscience
Urocortin,CRHR2	s1048	Editorial: the corticotropin-releasing hormone system and feeding behavior—a complex web begins to unravel	Roger D. Cone	2000	Endocrinology
VDLP	IDL	Lipid metabolic enzymes: emerging drug targets for the treatment of obesity	Yuguang Shi* and Paul Burn*‡	2004	Nature Reviews Drug Discovery
VDLP	HDL	Lipid metabolic enzymes: emerging drug targets for the treatment of obesity	Yuguang Shi* and Paul Burn*‡	2004	Nature Reviews Drug Discovery
VDR,Vitamin D	insulin	Vitamin D receptor gene polymorphisms are associated with obesity in type 2 diabetic subjects with early age of onset	Wei-Zhen Ye, AndreÂ F Reis, DanieÁle Dubois-Laforgue1, Christine BellanneÂ-Chantelot2, JoseÂ Timsit1 and Gilberto Velho	2001	CLINICAL STUDY
VDR,Vitamin D	LPL	Vitamin D receptor gene polymorphisms are associated with obesity in type 2 diabetic subjects with early age of onset	Wei-Zhen Ye, AndreÂ F Reis, DanieÁle Dubois-Laforgue1, Christine BellanneÂ-Chantelot2, JoseÂ Timsit1 and Gilberto Velho	2001	CLINICAL STUDY
VGF	LEP	Targeted deletion of the Vgf gene indicates that the encoded secretory peptide precursor plays a novel role in the regulation of energy balance	S Hahm	1999	NEURON-SCIENCE DIRECT
VGF	AgRP	Targeted deletion of the Vgf gene indicates that the encoded secretory peptide precursor plays a novel role in the regulation of energy balance	S Hahm	1999	NEURON-SCIENCE DIRECT
VGF	POMC	Targeted deletion of the Vgf gene indicates that the encoded secretory peptide precursor plays a novel role in the regulation of energy balance	S Hahm	1999	NEURON-SCIENCE DIRECT
VGF	NPY	Targeted deletion of the Vgf gene indicates that the encoded secretory peptide precursor plays a novel role in the regulation of energy balance	S Hahm	1999	NEURON-SCIENCE DIRECT
vitamin D,VDR	VDR-Vitamin D	Vitamin D receptor gene polymorphisms are associated with obesity in type 2 diabetic subjects with early age of onset	Wei-Zhen Ye, AndreÂ F Reis, DanieÁle Dubois-Laforgue1, Christine BellanneÂ-Chantelot2, JoseÂ Timsit1 and Gilberto Velho	2001	CLINICAL STUDY
RXR-RAR-RETINOIC ACID	C/EBP BETA	Molecular regulation of adipocyte differentiation	Robert M. Cowherd	1999	Seminars in Cell and Developmental Biology
WDTC1-HDAC3-histone	PPAR GAMMA	Adipose Is a Conserved Dosage-Sensitive Antiobesity Gene	JM Suh	2007	Cell Metabolism
NR3C1-CORTISOL	ADIPOQ	The Genetic Basis of Plasma Variation in Adiponectin, a Global Endophenotype for Obesity and the Metabolic Syndrome	Anthony G. Comuzzie	2001	The Journal of Clinical Endocrinology & Metabolism
NR3C1-CORTISOL	TNF alpha	The Genetic Basis of Plasma Variation in Adiponectin, a Global Endophenotype for Obesity and the Metabolic Syndrome	Anthony G. Comuzzie	2001	The Journal of Clinical Endocrinology & Metabolism
NR3C1-CORTISOL	RETN	The Genetic Basis of Plasma Variation in Adiponectin, a Global Endophenotype for Obesity and the Metabolic Syndrome	Anthony G. Comuzzie	2001	The Journal of Clinical Endocrinology & Metabolism
NR3C1-CORTISOL	LPL	The Genetic Basis of Plasma Variation in Adiponectin, a Global Endophenotype for Obesity and the Metabolic Syndrome	Anthony G. Comuzzie	2001	The Journal of Clinical Endocrinology & Metabolism
PPAR GAMMA-RXR	HSD11B1/HDL	Blood glucose-lowering nuclear receptor agonists only partially normalize hepatic gene expression in db/db mice	M Loffler	2006	THE JOURNAL OF PHARMACOLOGY AND EXPERIMENTAL THERAPEUTICS
CBP/P300-SMAD4	TCF4	Smad4/DPC4 and Smad3 Mediate Transforming Growth Factor-b (TGF-b) Signaling through Direct Binding to a Novel TGF-b-responsive Element in the Human Plasminogen Activator	Chao-Zhong Song‡§	1998	J Biol Chem
CBP/P300-SMAD4	CTNNB1	Smad4/DPC4 and Smad3 Mediate Transforming Growth Factor-b (TGF-b) Signaling through Direct Binding to a Novel TGF-b-responsive Element in the Human Plasminogen Activator	Chao-Zhong Song‡§	1998	J Biol Chem
NRF2-AHR	C/EBP BETA	NRF2 Modulates Aryl Hydrocarbon Receptor Signaling:Influence on Adipogenesis_†	Soona Shin	2007	Molecular and Cellular Biology
NRF2-AHR	C/EBP DELTA	NRF2 Modulates Aryl Hydrocarbon Receptor Signaling:Influence on Adipogenesis_†	Soona Shin	2007	Molecular and Cellular Biology
NRF2-AHR	PPAR GAMMA	NRF2 Modulates Aryl Hydrocarbon Receptor Signaling:Influence on Adipogenesis_†	Soona Shin	2007	Molecular and Cellular Biology
WDTC1,HDAC3,histone75	ADN	Adipose Is a Conserved Dosage-Sensitive Antiobesity Gene	JM Suh	2007	Cell Metabolism
MCP1-CCR2	LPL	Monocyte chemoattractant protein 1 in obesity and insulin resistance	Peter Sartipy and David J. Loskutoff	2003	PNAS
MCP1-CCR2	CORTISOL	Minireview: Mitochondrial Energetics and Insulin Resistance	Anthony E. Civitarese and Eric Ravussin	2008	Endocrinology
WDTC1,HDAC3,histones	WDTC1-HDAC3-histone	Adipose Is a Conserved Dosage-Sensitive Antiobesity Gene	JM Suh	2007	Cell Metabolism
gWNT	rWNT	Regulation of Wnt Signaling during Adipogenesis*	CN Bennett	2002	J Biol Chem
rWNT	WNT	Regulation of Wnt Signaling during Adipogenesis*	CN Bennett	2002	J Biol Chem
WNT,FZ,LRP co-receptor	GSK3	Regulation of Wnt Signaling during Adipogenesis*	CN Bennett	2002	J Biol Chem
WNT,FZ,LRP co-receptor	DVL1	Regulation of Wnt Signaling during Adipogenesis*	CN Bennett	2002	J Biol Chem
WNT,Fz,LRP co-receptor (LRP4 & LRP5)	WNT-FZ-LRP co-receptor	Regulation of Wnt Signaling during Adipogenesis*	CN Bennett	2002	J Biol Chem
Wnt10b	Fz	Regulation of Wnt Signaling during Adipogenesis*	CN Bennett	2002	J Biol Chem
Wnt10b	LRP co-receptor (LRP4 & LRP5)	Regulation of Wnt Signaling during Adipogenesis*	CN Bennett	2002	J Biol Chem
WNT5B	WNT	Wnt5b partially inhibits canonical Wnt/[beta]-catenin signaling pathway and promotes adipogenesis in 3T3-L1 preadipocytes	A Kanazawa	2005	Biochemical and Biophysical Research Communications
WNT5B	WNT3A	Wnt5b partially inhibits canonical Wnt/[beta]-catenin signaling pathway and promotes adipogenesis in 3T3-L1 preadipocytes	A Kanazawa	2005	Biochemical and Biophysical Research Communications
XBP1	TXNDC7	Blood glucose-lowering nuclear receptor agonists only partially normalize hepatic gene expression in db/db mice	M Loffler	2006	THE JOURNAL OF PHARMACOLOGY AND EXPERIMENTAL THERAPEUTICS
XBP1	UPR	Blood glucose-lowering nuclear receptor agonists only partially normalize hepatic gene expression in db/db mice	M Loffler	2006	THE JOURNAL OF PHARMACOLOGY AND EXPERIMENTAL THERAPEUTICS
XBP1	DRAJC3	Blood glucose-lowering nuclear receptor agonists only partially normalize hepatic gene expression in db/db mice	M Loffler	2006	THE JOURNAL OF PHARMACOLOGY AND EXPERIMENTAL THERAPEUTICS
ZFP36	IL6	The mRNA-Binding Protein Zfp36 Is Upregulated by β-Adrenergic Stimulation and Represses IL-6 Production in 3T3-L1 Adipocytes	PK Brahma	2011	Obesity (nature)

## Sheet: Table H
Table H
	Results obtained after randomization of comprehensive map.
Null Model 1	Edges Randomisation
Properties	Comprehensive map.xml	Comprehensive map.gml	random 1	random 2	random 3	random 4
nodes	1788	1788	1787	1787	1787	1787
edges	2868	2868	2868	2868	2868	2868
Clustering co-efficient	0	0	0.003	0.002	0.003	0.003
connected components	34	34	11	9	11	12
diameter	46	46	35	43	38	34
avg path length	15.85	15.85	10.67	11.75	11.33	10.9
density	0	0	0	0	0	0
degree distribution
in-degree
degree exponent: γ	2.192	2.192	2.192	2.192	2.192	2.192
r2	0.858	0.858	0.858	0.858	0.858	0.858
out-degree
degree exponent: γ	2.11	2.11	2.11	2.11	2.11	2.11
r2	0.913	0.913	0.913	0.913	0.913	0.913
Null Model 2	Node Randomisation
Properties	Comprehensive map.gml	random1	random2	random3	random 4
nodes	1788	1788	1788	1788	1788
edges	2868	2868	2868	2868	2868
Clustering co-efficient	0	0	0	0	0
connected components	34	34	34	34	34
diameter	46	46	46	46	46
avg path length	15.85	15.85	15.85	15.85	15.85
density	0	0	0	0	0
degree distribution
in-degree
degree exponent: γ	2.192	2.192	2.192	2.192	2.192
r2	0.858	0.858	0.858	0.858	0.858
out-degree
degree exponent: γ	2.11	2.11	2.11	2.11	2.11
r2	0.913	0.913	0.913	0.913	0.913
Null Model 3	Node and Edges Randomisation						Edges and Node Randomisation
Properties	Comprehensive map.gml	random1	random2	random3	random 4		Comprehensive map.gml	random 1	random2	random3	random 4
nodes	1788	1787	1787	1787	1787		1788	1787	1787	1787	1787
edges	2868	2868	2868	2868	2868		2868	2868	2868	2868	2868
Clustering co-efficient	0	0.001	0.002	0.003	0.002		0	0.003	0.002	0.003	0.003
connected components	34	9	10	9	10		34	11	9	11	12
diameter	46	32	34	44	43		46	35	43	38	34
avg path length	15.85	10.23	11.77	11.34	11.62		15.85	10.67	11.75	11.33	10.9
density	0	0	0	0	0		0	0	0	0	0
degree distribution
in-degree
degree exponent: γ	2.192	2.192	2.192	2.192	2.192		2.192	2.192	2.192	2.192	2.192
r2	0.858	0.858	0.858	0.858	0.858		0.858	0.858	0.858	0.858	0.858
out-degree
degree exponent: γ	2.11	2.11	2.11	2.11	2.11		2.11	2.11	2.11	2.11	2.11
r2	0.913	0.913	0.913	0.913	0.913		0.913	0.913	0.913	0.913	0.913
Null Model 4	Comprehensive Map
		Erdos-Renyi Model						Watts & Strogatz Model			Barbasi-Albert Model
		Fix no. of nodes and Edges			Fix no. of nodes and with varying Edge probability
Properties		Random 1	Random 2	Random 3	Random 4	Random 5	Random 6	Random 7	Random 8	Random 9	Random 10	Random 11	Random 12
Nodes	1788	100	1000	1788	100	1000	1788	100	1000	1788	100	1000	1788
Edges	2868	300	900	2868	500	50068	159210	400	4000	7152	197	1997	3573
Degree Distribution
in-degree
γ	2.192	1.199	2.827	2.743	0.301	0.752	0.208	0.062	0.726	0.839	0.983	1.477	1.517
R2	0.858	0.549	0.912	0.788	0.036	0.02	0.001	0.002	0.121	0.121	0.892	0.881	0.86
out-degree
γ	2.11	1.219	3.288	2.904	0.31	0.137	0.074	*	*	*	-6.615	-9.963	-10.803
R2	0.913	0.579	0.806	0.746	0.039	0.001	0	*	*	*	1	1	1
Clustering Co-efficient	0	0.043	0.002	0.001	0.047	0.05	0.05	0.142	0.138	0.138	0.056	0.009	0.009
Connected components	34	1	207	76	1	1	1	1	1	1	1	1	1
Diameter	46	10	17	38	6	3	3	8	12	12	7	10	10
Average shortest path length	15.85	4.201	4.799	12.609	2.941	2.027	1.962	3.672	5.882	6.417	2.272	3.395	3.522
Average no. of neighbours	2.37	5.92	1.8	3.208	9.76	97.728	173.64	6.08	6.022	6.009	3.94	3.994	3.997
Network Density	0	0	0	0	0	0	0	0	0	0	0	0	0
"*" No data points to fit power law

[truncated: 3 more sheets: Table I, Table J, Table J cont. ]
